# Supplementary material for: RNA-seq analyses of blood-induced changes in gene expression in the mosquito vector species, Aedes aegypti
Source: BMC Genomics. 2011 Jan 28;12:82. doi: 10.1186/1471-2164-12-82 (PMC3042412; doi:10.1186/1471-2164-12-82)
Supplement: Additional file 2 — List of all the transcripts identified from RNA-seq libraries from blood- and sugar-fed Aedes aegypti females. The number of reads per transcript and the fold-changes in gene expression between blood- and sugar-fed samples also are included. Sheets 2 and 3 list the transcripts found at significant levels only in blood- and sugar-fed mosquitoes, respectively. In sheets 2 and 3, a column with the transcript description as derived from Ensembl Metazoa [60] and three columns with values corresponding to "function parent", "best match to SWISSP database" and "best match to PFAM database" as derived from AegyXcel [27] are included. [file 1471-2164-12-82-S2.XLSX]

## Sheet: SUPPL TABLE 1-sheet1
ADDITIONAL FILE 2 TABLES1.RNA-seq expression values of transcripts identified in Blood- (B) and sugar-fed (B) Aedes aegypti females.
Actual N. reads
GeneNames	B	S	log2(Fold_change)	log2(Fold_change) normalized	p-value	q-value [64]	Signature(p-value < 0.001)
AAEL000004-RA	1287	321	2.00337	0.966986	0	0	TRUE
AAEL000006-RA	2665	256	3.37992	2.34354	0	0	TRUE
AAEL000015-RA	1987	655	1.60103	0.564644	0	0	TRUE
AAEL000019-RA	535	580	-0.116514	-1.15289	0	0	TRUE
AAEL000033-RA	537	113	2.2486	1.21222	0	0	TRUE
AAEL000037-RA	82	207	-1.33593	-2.37232	0	0	TRUE
AAEL000053-RA	736	175	2.07235	1.03597	0	0	TRUE
AAEL000065-RA	336	53	2.6644	1.62802	0	0	TRUE
AAEL000074-RA	607	584	0.0557281	-0.980653	0	0	TRUE
AAEL000077-RA	1504	410	1.87511	0.838728	0	0	TRUE
AAEL000079-RA	4944	1591	1.63574	0.599364	0	0	TRUE
AAEL000080-RA	3313	210	3.97968	2.9433	0	0	TRUE
AAEL000081-RA	4397	1488	1.56315	0.526764	0	0	TRUE
AAEL000105-RA	1722	148	3.54042	2.50404	0	0	TRUE
AAEL000109-RA	8380	2899	1.53139	0.495014	0	0	TRUE
AAEL000118-RA	769	199	1.95022	0.913834	0	0	TRUE
AAEL000126-RA	1291	377	1.77585	0.739472	0	0	TRUE
AAEL000138-RA	737	728	0.0177262	-1.01865	0	0	TRUE
AAEL000149-RA	753	165	2.19018	1.1538	0	0	TRUE
AAEL000154-RA	867	147	2.56022	1.52383	0	0	TRUE
AAEL000171-RA	1699	477	1.83262	0.796244	0	0	TRUE
AAEL000172-RA	7527	1873	2.00672	0.970343	0	0	TRUE
AAEL000175-RA	6142	3604	0.76911	-0.267271	0	0	TRUE
AAEL000177-RA	1721	512	1.74903	0.712651	0	0	TRUE
AAEL000181-RA	2819	873	1.69113	0.654749	0	0	TRUE
AAEL000182-RA	1814	1733	0.0659028	-0.970478	0	0	TRUE
AAEL000185-RA	12135	3524	1.78389	0.747507	0	0	TRUE
AAEL000193-RA	1901	506	1.90955	0.873168	0	0	TRUE
AAEL000197-RA	1787	525	1.76715	0.730769	0	0	TRUE
AAEL000198-RA	1817	544	1.73988	0.703499	0	0	TRUE
AAEL000199-RA	1165	277	2.07237	1.03599	0	0	TRUE
AAEL000200-RA	373	596	-0.676137	-1.71252	0	0	TRUE
AAEL000201-RA	446	67	2.73481	1.69843	0	0	TRUE
AAEL000208-RA	1347	310	2.11941	1.08303	0	0	TRUE
AAEL000212-RA	1611	350	2.20253	1.16615	0	0	TRUE
AAEL000213-RA	1194	139	3.10265	2.06627	0	0	TRUE
AAEL000217-RA	3393	653	2.37741	1.34103	0	0	TRUE
AAEL000223-RA	3251	204	3.99424	2.95786	0	0	TRUE
AAEL000229-RA	687	691	-0.00837561	-1.04476	0	0	TRUE
AAEL000234-RA	135	236	-0.805827	-1.84221	0	0	TRUE
AAEL000239-RA	709	674	0.073037	-0.963344	0	0	TRUE
AAEL000246-RA	1661	410	2.01836	0.981975	0	0	TRUE
AAEL000260-RA	547	78	2.80999	1.77361	0	0	TRUE
AAEL000262-RA	2751	844	1.70464	0.66826	0	0	TRUE
AAEL000263-RA	1737	539	1.68824	0.65186	0	0	TRUE
AAEL000269-RA	2104	2283	-0.117796	-1.15418	0	0	TRUE
AAEL000270-RA	1054	294	1.84199	0.805606	0	0	TRUE
AAEL000276-RA	4772	1398	1.77123	0.734849	0	0	TRUE
AAEL000277-RA	70	124	-0.824913	-1.86129	0	0	TRUE
AAEL000293-RA	17121	4070	2.07267	1.03629	0	0	TRUE
AAEL000294-RA	258	2994	-3.53663	-4.57301	0	0	TRUE
AAEL000295-RA	3222	778	2.05011	1.01373	0	0	TRUE
AAEL000296-RA	865	198	2.1272	1.09082	0	0	TRUE
AAEL000300-RA	491	100	2.29572	1.25934	0	0	TRUE
AAEL000311-RA	57	728	-3.6749	-4.71129	0	0	TRUE
AAEL000314-RA	45	142	-1.65789	-2.69427	0	0	TRUE
AAEL000328-RA	1111	1199	-0.109973	-1.14635	0	0	TRUE
AAEL000335-RA	5027	605	3.05469	2.01831	0	0	TRUE
AAEL000339-RA	1484	1124	0.400849	-0.635532	0	0	TRUE
AAEL000365-RA	2171	552	1.97562	0.939239	0	0	TRUE
AAEL000386-RA	3108	982	1.66219	0.625811	0	0	TRUE
AAEL000405-RA	693	607	0.191159	-0.845222	0	0	TRUE
AAEL000410-RA	2098	553	1.92366	0.887282	0	0	TRUE
AAEL000412-RA	455	81	2.48987	1.45349	0	0	TRUE
AAEL000415-RA	1949	276	2.81999	1.78361	0	0	TRUE
AAEL000416-RA	5070	838	2.59696	1.56058	0	0	TRUE
AAEL000417-RA	6205	840	2.88497	1.84859	0	0	TRUE
AAEL000421-RA	724	145	2.31994	1.28356	0	0	TRUE
AAEL000423-RA	841	217	1.95441	0.91803	0	0	TRUE
AAEL000427-RA	2949	542	2.44386	1.40748	0	0	TRUE
AAEL000430-RA	2231	651	1.77696	0.74058	0	0	TRUE
AAEL000433-RA	582	96	2.59991	1.56353	0	0	TRUE
AAEL000442-RA	31400	3533	3.1518	2.11542	0	0	TRUE
AAEL000444-RA	5583	1198	2.22041	1.18403	0	0	TRUE
AAEL000451-RA	1397	322	2.1172	1.08082	0	0	TRUE
AAEL000459-RA	2387	551	2.11507	1.07869	0	0	TRUE
AAEL000469-RA	2958	945	1.64624	0.609855	0	0	TRUE
AAEL000471-RA	1588	189	3.07075	2.03437	0	0	TRUE
AAEL000483-RA	906	152	2.57544	1.53906	0	0	TRUE
AAEL000499-RA	680	111	2.61498	1.57859	0	0	TRUE
AAEL000500-RA	8218	152	5.75664	4.72026	0	0	TRUE
AAEL000509-RA	1193	216	2.46549	1.42911	0	0	TRUE
AAEL000531-RA	997	277	1.84771	0.811327	0	0	TRUE
AAEL000533-RA	1145	1465	-0.355553	-1.39193	0	0	TRUE
AAEL000545-RA	129	318	-1.30166	-2.33804	0	0	TRUE
AAEL000546-RA	33	129	-1.96683	-3.00321	0	0	TRUE
AAEL000551-RA	10239	1469	2.80117	1.76479	0	0	TRUE
AAEL000558-RA	535	99	2.43404	1.39766	0	0	TRUE
AAEL000559-RA	1197	251	2.25366	1.21728	0	0	TRUE
AAEL000565-RA	2223	653	1.76735	0.730972	0	0	TRUE
AAEL000567-RA	1350	2281	-0.756707	-1.79309	0	0	TRUE
AAEL000572-RA	1986	530	1.9058	0.869421	0	0	TRUE
AAEL000574-RA	669	97	2.78595	1.74957	0	0	TRUE
AAEL000581-RA	464	561	-0.273876	-1.31026	0	0	TRUE
AAEL000589-RA	1794	496	1.85477	0.818387	0	0	TRUE
AAEL000591-RA	1529	453	1.75501	0.718625	0	0	TRUE
AAEL000596-RA	1216	1229	-0.0153417	-1.05172	0	0	TRUE
AAEL000604-RA	4626	754	2.61713	1.58075	0	0	TRUE
AAEL000624-RA	1688	470	1.84458	0.808201	0	0	TRUE
AAEL000634-RA	804	156	2.36565	1.32927	0	0	TRUE
AAEL000639-RA	243	269	-0.14665	-1.18303	0	0	TRUE
AAEL000642-RA	50	121	-1.27501	-2.31139	0	0	TRUE
AAEL000647-RA	4273	4812	-0.171387	-1.20777	0	0	TRUE
AAEL000668-RA	64	217	-1.76155	-2.79793	0	0	TRUE
AAEL000672-RA	5646	825	2.77476	1.73838	0	0	TRUE
AAEL000682-RA	4560	1059	2.10633	1.06995	0	0	TRUE
AAEL000685-RA	634	148	2.09889	1.0625	0	0	TRUE
AAEL000695-RA	3575	1185	1.59306	0.556675	0	0	TRUE
AAEL000713-RA	6306	2176	1.53505	0.498666	0	0	TRUE
AAEL000714-RA	562	505	0.154287	-0.882094	0	0	TRUE
AAEL000718-RA	1245	939	0.406949	-0.629432	0	0	TRUE
AAEL000726-RA	864	846	0.0303736	-1.00601	0	0	TRUE
AAEL000730-RA	3022	750	2.01054	0.97416	0	0	TRUE
AAEL000739-RA	1425	284	2.327	1.29062	0	0	TRUE
AAEL000746-RA	5242	868	2.59435	1.55797	0	0	TRUE
AAEL000747-RA	1946	437	2.15481	1.11843	0	0	TRUE
AAEL000749-RA	968	919	0.0749422	-0.961439	0	0	TRUE
AAEL000750-RA	1409	322	2.12954	1.09316	0	0	TRUE
AAEL000766-RA	1381	1118	0.304793	-0.731588	0	0	TRUE
AAEL000776-RA	5662	605	3.2263	2.18992	0	0	TRUE
AAEL000784-RA	1015	251	2.01572	0.97934	0	0	TRUE
AAEL000786-RA	1075	275	1.96683	0.930452	0	0	TRUE
AAEL000793-RA	5593	3666	0.609416	-0.426965	0	0	TRUE
AAEL000794-RA	4683	1741	1.42752	0.391136	0	0	TRUE
AAEL000797-RA	878	29	4.9201	3.88372	0	0	TRUE
AAEL000798-RA	1601	410	1.96528	0.928897	0	0	TRUE
AAEL000800-RA	1616	397	2.02522	0.988835	0	0	TRUE
AAEL000802-RA	1127	241	2.22538	1.189	0	0	TRUE
AAEL000807-RA	2017	319	2.66058	1.6242	0	0	TRUE
AAEL000815-RA	2185	434	2.33187	1.29549	0	0	TRUE
AAEL000825-RA	994	228	2.12421	1.08783	0	0	TRUE
AAEL000832-RA	1493	466	1.67981	0.643431	0	0	TRUE
AAEL000839-RA	643	128	2.32867	1.29229	0	0	TRUE
AAEL000845-RA	608	498	0.287926	-0.748455	0	0	TRUE
AAEL000857-RA	2854	560	2.34949	1.31311	0	0	TRUE
AAEL000859-RA	23495	479	5.61618	4.5798	0	0	TRUE
AAEL000865-RA	219	22	3.31536	2.27897	0	0	TRUE
AAEL000880-RA	990	209	2.24393	1.20754	0	0	TRUE
AAEL000886-RA	698	562	0.312657	-0.723724	0	0	TRUE
AAEL000902-RA	2046	1538	0.411751	-0.62463	0	0	TRUE
AAEL000915-RA	197	575	-1.54537	-2.58175	0	0	TRUE
AAEL000922-RA	978	197	2.31164	1.27526	0	0	TRUE
AAEL000923-RA	9745	2162	2.1723	1.13591	0	0	TRUE
AAEL000924-RA	1427	368	1.95521	0.918827	0	0	TRUE
AAEL000931-RA	5753	1910	1.59074	0.554361	0	0	TRUE
AAEL000944-RA	2102	517	2.02353	0.987146	0	0	TRUE
AAEL000947-RA	2135	388	2.46011	1.42373	0	0	TRUE
AAEL000948-RA	204	249	-0.287577	-1.32396	0	0	TRUE
AAEL000949-RA	1525	397	1.9416	0.905217	0	0	TRUE
AAEL000950-RA	1365	1072	0.348596	-0.687785	0	0	TRUE
AAEL000961-RA	16009	3250	2.30037	1.26399	0	0	TRUE
AAEL000970-RA	1130	304	1.89418	0.857799	0	0	TRUE
AAEL000971-RA	338	23	3.87732	2.84094	0	0	TRUE
AAEL000984-RA	2518	626	2.00804	0.971663	0	0	TRUE
AAEL000986-RB	1708	1294	0.40047	-0.63591	0	0	TRUE
AAEL000987-RA	35514	27841	0.351177	-0.685204	0	0	TRUE
AAEL000999-RA	3929	697	2.49493	1.45855	0	0	TRUE
AAEL001004-RA	3498	819	2.09459	1.05821	0	0	TRUE
AAEL001005-RA	3446	464	2.89273	1.85635	0	0	TRUE
AAEL001009-RA	2379	677	1.81313	0.776747	0	0	TRUE
AAEL001016-RA	647	109	2.56944	1.53306	0	0	TRUE
AAEL001017-RA	1201	337	1.83342	0.797035	0	0	TRUE
AAEL001019-RA	665	132	2.33282	1.29644	0	0	TRUE
AAEL001031-RA	62	152	-1.29373	-2.33011	0	0	TRUE
AAEL001032-RA	2924	880	1.73237	0.695987	0	0	TRUE
AAEL001047-RA	1885	2627	-0.478852	-1.51523	0	0	TRUE
AAEL001052-RA	7734	765	3.33768	2.3013	0	0	TRUE
AAEL001077-RA	313	343	-0.132046	-1.16843	0	0	TRUE
AAEL001082-RA	2589	9984	-1.94722	-2.9836	0	0	TRUE
AAEL001087-RA	229	552	-1.26932	-2.3057	0	0	TRUE
AAEL001091-RA	2681	1834	0.547778	-0.488603	0	0	TRUE
AAEL001099-RA	3258	652	2.32104	1.28466	0	0	TRUE
AAEL001100-RA	160	2	6.32193	5.28555	0	0	TRUE
AAEL001101-RA	2869	887	1.69354	0.657161	0	0	TRUE
AAEL001113-RA	13616	8962	0.60341	-0.432971	0	0	TRUE
AAEL001114-RA	1532	401	1.93374	0.897361	0	0	TRUE
AAEL001128-RA	210	402	-0.936806	-1.97319	0	0	TRUE
AAEL001134-RA	13011	2503	2.378	1.34162	0	0	TRUE
AAEL001142-RA	1319	352	1.9058	0.869416	0	0	TRUE
AAEL001147-RA	7103	1644	2.11122	1.07484	0	0	TRUE
AAEL001164-RA	1060	1066	-0.00814317	-1.04452	0	0	TRUE
AAEL001165-RA	2624	640	2.03562	0.999243	0	0	TRUE
AAEL001169-RA	1591	463	1.78085	0.744469	0	0	TRUE
AAEL001187-RA	1776	390	2.18709	1.1507	0	0	TRUE
AAEL001188-RA	944	256	1.88264	0.846262	0	0	TRUE
AAEL001194-RA	14481	11508	0.331524	-0.704857	0	0	TRUE
AAEL001204-RA	2097	647	1.69649	0.660108	0	0	TRUE
AAEL001205-RA	1627	399	2.02775	0.991373	0	0	TRUE
AAEL001209-RA	765	1577	-1.04365	-2.08003	0	0	TRUE
AAEL001210-RA	1203	1133	0.0864888	-0.949892	0	0	TRUE
AAEL001216-RA	8196	2573	1.67147	0.635088	0	0	TRUE
AAEL001232-RA	696	722	-0.0529115	-1.08929	0	0	TRUE
AAEL001238-RA	1835	500	1.87578	0.839399	0	0	TRUE
AAEL001244-RA	1912	617	1.63174	0.595359	0	0	TRUE
AAEL001250-RA	1038	288	1.84967	0.813285	0	0	TRUE
AAEL001252-RA	738	637	0.212327	-0.824053	0	0	TRUE
AAEL001257-RA	507	75	2.75702	1.72064	0	0	TRUE
AAEL001261-RA	241	271	-0.16926	-1.20564	0	0	TRUE
AAEL001269-RA	527	484	0.122796	-0.913585	0	0	TRUE
AAEL001273-RA	2930	854	1.77859	0.742212	0	0	TRUE
AAEL001281-RA	511	523	-0.0334877	-1.06987	0	0	TRUE
AAEL001289-RA	262	384	-0.551539	-1.58792	0	0	TRUE
AAEL001295-RA	35	150	-2.09954	-3.13592	0	0	TRUE
AAEL001307-RA	406	59	2.78269	1.74631	0	0	TRUE
AAEL001315-RA	930	188	2.3065	1.27012	0	0	TRUE
AAEL001319-RA	20	1135	-5.82655	-6.86293	0	0	TRUE
AAEL001321-RA	1093	257	2.08845	1.05207	0	0	TRUE
AAEL001322-RA	2843	570	2.31838	1.282	0	0	TRUE
AAEL001323-RA	326	433	-0.409495	-1.44588	0	0	TRUE
AAEL001324-RA	1486	356	2.06148	1.0251	0	0	TRUE
AAEL001332-RA	762	175	2.12244	1.08606	0	0	TRUE
AAEL001339-RA	1431	450	1.66903	0.632646	0	0	TRUE
AAEL001352-RA	6919	2159	1.6802	0.643819	0	0	TRUE
AAEL001357-RA	2519	493	2.35319	1.31681	0	0	TRUE
AAEL001361-RA	2237	724	1.6275	0.591123	0	0	TRUE
AAEL001372-RA	1383	283	2.28893	1.25255	0	0	TRUE
AAEL001375-RA	4043	3238	0.320323	-0.716058	0	0	TRUE
AAEL001378-RA	1442	287	2.32895	1.29257	0	0	TRUE
AAEL001384-RA	1776	446	1.99352	0.957135	0	0	TRUE
AAEL001387-RA	1131	273	2.05063	1.01425	0	0	TRUE
AAEL001389-RA	1863	598	1.63941	0.603029	0	0	TRUE
AAEL001390-RA	1007	1048	-0.057575	-1.09396	0	0	TRUE
AAEL001393-RA	3112	812	1.93829	0.90191	0	0	TRUE
AAEL001398-RA	2259	616	1.87468	0.838301	0	0	TRUE
AAEL001399-RA	1026	231	2.15107	1.11469	0	0	TRUE
AAEL001406-RA	1776	454	1.96787	0.931487	0	0	TRUE
AAEL001412-RA	533	107	2.31652	1.28014	0	0	TRUE
AAEL001416-RA	1734	452	1.93971	0.903328	0	0	TRUE
AAEL001420-RA	3959	2934	0.432267	-0.604114	0	0	TRUE
AAEL001421-RA	18218	4653	1.96913	0.932751	0	0	TRUE
AAEL001423-RA	1367	257	2.41117	1.37479	0	0	TRUE
AAEL001431-RA	1228	278	2.14315	1.10677	0	0	TRUE
AAEL001432-RA	15659	3281	2.25478	1.2184	0	0	TRUE
AAEL001436-RA	1425	401	1.82929	0.792907	0	0	TRUE
AAEL001440-RA	11257	2453	2.1982	1.16182	0	0	TRUE
AAEL001441-RA	1915	459	2.06078	1.0244	0	0	TRUE
AAEL001442-RA	1774	402	2.14174	1.10536	0	0	TRUE
AAEL001448-RA	1558	434	1.84393	0.807547	0	0	TRUE
AAEL001462-RA	2914	761	1.93703	0.900652	0	0	TRUE
AAEL001467-RA	206	279	-0.437621	-1.474	0	0	TRUE
AAEL001471-RA	1066	1152	-0.111933	-1.14831	0	0	TRUE
AAEL001479-RA	2218	1491	0.572979	-0.463402	0	0	TRUE
AAEL001488-RA	4180	3065	0.447616	-0.588765	0	0	TRUE
AAEL001490-RA	453	1047	-1.20868	-2.24506	0	0	TRUE
AAEL001496-RA	1538	345	2.15639	1.12001	0	0	TRUE
AAEL001497-RA	1001	232	2.10925	1.07286	0	0	TRUE
AAEL001503-RA	466	1012	-1.11881	-2.15519	0	0	TRUE
AAEL001511-RA	697	124	2.49082	1.45444	0	0	TRUE
AAEL001517-RA	103	187	-0.860394	-1.89677	0	0	TRUE
AAEL001520-RA	1264	349	1.8567	0.820317	0	0	TRUE
AAEL001526-RA	2255	766	1.55771	0.52133	0	0	TRUE
AAEL001533-RA	742	11	6.07584	5.03946	0	0	TRUE
AAEL001540-RA	2539	716	1.82623	0.789848	0	0	TRUE
AAEL001554-RA	894	232	1.94615	0.909769	0	0	TRUE
AAEL001559-RA	1458	166	3.13474	2.09835	0	0	TRUE
AAEL001577-RA	2318	2671	-0.204499	-1.24088	0	0	TRUE
AAEL001580-RA	737	102	2.8531	1.81671	0	0	TRUE
AAEL001583-RA	3618	1188	1.60666	0.570277	0	0	TRUE
AAEL001587-RA	343	56	2.61471	1.57833	0	0	TRUE
AAEL001588-RA	6151	997	2.62516	1.58877	0	0	TRUE
AAEL001594-RA	59	136	-1.20482	-2.2412	0	0	TRUE
AAEL001604-RA	948	261	1.86084	0.824456	0	0	TRUE
AAEL001605-RA	1522	466	1.70757	0.671186	0	0	TRUE
AAEL001607-RA	780	150	2.37851	1.34213	0	0	TRUE
AAEL001610-RA	406	76	2.41741	1.38103	0	0	TRUE
AAEL001612-RA	664	135	2.29822	1.26184	0	0	TRUE
AAEL001626-RA	1432	203	2.81848	1.7821	0	0	TRUE
AAEL001627-RA	978	133	2.87841	1.84203	0	0	TRUE
AAEL001649-RA	1255	319	1.97606	0.939678	0	0	TRUE
AAEL001651-RA	1218	243	2.32549	1.28911	0	0	TRUE
AAEL001655-RA	1540	391	1.97769	0.941309	0	0	TRUE
AAEL001656-RA	3682	639	2.5266	1.49022	0	0	TRUE
AAEL001666-RA	12886	1290	3.32036	2.28398	0	0	TRUE
AAEL001667-RA	3059	318	3.26596	2.22958	0	0	TRUE
AAEL001668-RA	10558	11401	-0.110824	-1.1472	0	0	TRUE
AAEL001673-RA	10543	7073	0.575891	-0.46049	0	0	TRUE
AAEL001674-RA	10516	7	10.5529	9.51656	0	0	TRUE
AAEL001681-RA	376	67	2.4885	1.45212	0	0	TRUE
AAEL001683-RA	3	64	-4.41504	-5.45142	0	0	TRUE
AAEL001690-RA	20636	101	7.67466	6.63828	0	0	TRUE
AAEL001693-RA	255	1	7.99435	6.95797	0	0	TRUE
AAEL001699-RA	836	204	2.03493	0.998553	0	0	TRUE
AAEL001703-RA	891	4827	-2.43763	-3.47401	0	0	TRUE
AAEL001704-RA	0	71	NA	NA	0	0	TRUE
AAEL001707-RA	865	86	3.33029	2.29391	0	0	TRUE
AAEL001722-RA	4099	76	5.75313	4.71675	0	0	TRUE
AAEL001731-RA	2512	525	2.25845	1.22207	0	0	TRUE
AAEL001742-RA	2781	723	1.94354	0.907155	0	0	TRUE
AAEL001746-RA	1057	1139	-0.107792	-1.14417	0	0	TRUE
AAEL001759-RA	19113	14813	0.36769	-0.66869	0	0	TRUE
AAEL001760-RA	751	669	0.166807	-0.869574	0	0	TRUE
AAEL001791-RA	1486	468	1.66685	0.630473	0	0	TRUE
AAEL001793-RA	287	36	2.99498	1.9586	0	0	TRUE
AAEL001806-RA	171	1	7.41785	6.38147	0	0	TRUE
AAEL001808-RA	2384	592	2.00972	0.973334	0	0	TRUE
AAEL001812-RA	81	173	-1.09478	-2.13116	0	0	TRUE
AAEL001818-RA	28	389	-3.79627	-4.83265	0	0	TRUE
AAEL001824-RA	1387	339	2.03261	0.99623	0	0	TRUE
AAEL001837-RA	339	1251	-1.88372	-2.92011	0	0	TRUE
AAEL001839-RA	351	47	2.90074	1.86436	0	0	TRUE
AAEL001858-RA	925	234	1.98294	0.946564	0	0	TRUE
AAEL001859-RA	1103	198	2.47786	1.44148	0	0	TRUE
AAEL001861-RA	3599	1118	1.68668	0.650295	0	0	TRUE
AAEL001863-RA	8638	15541	-0.84731	-1.88369	0	0	TRUE
AAEL001864-RA	475	1801	-1.9228	-2.95918	0	0	TRUE
AAEL001866-RA	748	152	2.29897	1.26259	0	0	TRUE
AAEL001872-RA	10532	4404	1.25789	0.221512	0	0	TRUE
AAEL001887-RB	472	9	5.71272	4.67634	0	0	TRUE
AAEL001900-RA	18	215	-3.57827	-4.61465	0	0	TRUE
AAEL001906-RA	2376	721	1.72046	0.684083	0	0	TRUE
AAEL001928-RA	1054	1700	-0.68966	-1.72604	0	0	TRUE
AAEL001939-RA	5683	1113	2.3522	1.31582	0	0	TRUE
AAEL001946-RA	2144	1622	0.402531	-0.63385	0	0	TRUE
AAEL001951-RA	195	2004	-3.36134	-4.39772	0	0	TRUE
AAEL001953-RA	359	417	-0.216064	-1.25244	0	0	TRUE
AAEL001964-RA	2128	3102	-0.543701	-1.58008	0	0	TRUE
AAEL001965-RA	1441	1897	-0.396649	-1.43303	0	0	TRUE
AAEL001968-RB	615	67	3.19835	2.16197	0	0	TRUE
AAEL001969-RA	1135	1187	-0.0646276	-1.10101	0	0	TRUE
AAEL001986-RA	610	89	2.77693	1.74055	0	0	TRUE
AAEL001996-RA	839	194	2.11261	1.07623	0	0	TRUE
AAEL001998-RA	3087	2403	0.361369	-0.675012	0	0	TRUE
AAEL002006-RA	845	224	1.91545	0.879072	0	0	TRUE
AAEL002012-RA	953	215	2.14814	1.11176	0	0	TRUE
AAEL002014-RA	1577	434	1.86142	0.825035	0	0	TRUE
AAEL002016-RA	1219	316	1.9477	0.911321	0	0	TRUE
AAEL002023-RA	5296	3768	0.491104	-0.545277	0	0	TRUE
AAEL002031-RA	454	417	0.122645	-0.913736	0	0	TRUE
AAEL002036-RA	7861	1991	1.98122	0.944839	0	0	TRUE
AAEL002037-RA	5125	1578	1.69945	0.663074	0	0	TRUE
AAEL002046-RA	110	341	-1.63227	-2.66865	0	0	TRUE
AAEL002047-RA	17179	9783	0.812297	-0.224084	0	0	TRUE
AAEL002048-RA	2280	527	2.11316	1.07678	0	0	TRUE
AAEL002061-RA	3827	824	2.2155	1.17912	0	0	TRUE
AAEL002070-RA	543	554	-0.0289338	-1.06531	0	0	TRUE
AAEL002082-RA	1127	250	2.17249	1.13611	0	0	TRUE
AAEL002083-RA	13237	8678	0.609142	-0.427239	0	0	TRUE
AAEL002090-RA	1521	369	2.04333	1.00695	0	0	TRUE
AAEL002091-RA	1367	383	1.8356	0.799216	0	0	TRUE
AAEL002101-RA	1893	499	1.92356	0.887182	0	0	TRUE
AAEL002102-RA	1051	195	2.43022	1.39384	0	0	TRUE
AAEL002104-RA	552	83	2.73349	1.6971	0	0	TRUE
AAEL002107-RA	1384	362	1.93478	0.898401	0	0	TRUE
AAEL002115-RA	796	168	2.24431	1.20793	0	0	TRUE
AAEL002123-RA	1268	300	2.07952	1.04314	0	0	TRUE
AAEL002125-RA	1604	419	1.93665	0.900271	0	0	TRUE
AAEL002141-RA	93	147	-0.660514	-1.69689	0	0	TRUE
AAEL002142-RA	712	142	2.32599	1.28961	0	0	TRUE
AAEL002144-RA	2508	1971	0.34761	-0.688771	0	0	TRUE
AAEL002145-RA	2289	526	2.12158	1.0852	0	0	TRUE
AAEL002160-RA	2983	2308	0.370121	-0.66626	0	0	TRUE
AAEL002162-RA	1667	441	1.9184	0.882023	0	0	TRUE
AAEL002165-RA	129	203	-0.654109	-1.69049	0	0	TRUE
AAEL002168-RA	1776	435	2.02954	0.993163	0	0	TRUE
AAEL002174-RA	3415	523	2.707	1.67062	0	0	TRUE
AAEL002175-RA	2463	2120	0.216352	-0.820028	0	0	TRUE
AAEL002181-RA	17	134	-2.97863	-4.01501	0	0	TRUE
AAEL002183-RA	1261	240	2.39346	1.35708	0	0	TRUE
AAEL002185-RA	1145	3472	-1.60042	-2.6368	0	0	TRUE
AAEL002190-RA	878	667	0.396534	-0.639847	0	0	TRUE
AAEL002195-RA	840	142	2.5645	1.52812	0	0	TRUE
AAEL002215-RA	893	152	2.55459	1.51821	0	0	TRUE
AAEL002226-RA	2712	721	1.91129	0.874905	0	0	TRUE
AAEL002228-RA	1561	1215	0.361514	-0.674867	0	0	TRUE
AAEL002230-RA	7799	2419	1.68888	0.652498	0	0	TRUE
AAEL002235-RA	2475	520	2.25084	1.21446	0	0	TRUE
AAEL002250-RA	700	81	3.11136	2.07498	0	0	TRUE
AAEL002251-RA	2220	641	1.79216	0.755783	0	0	TRUE
AAEL002254-RA	109	234	-1.10218	-2.13856	0	0	TRUE
AAEL002260-RA	1219	360	1.75963	0.723248	0	0	TRUE
AAEL002261-RA	2497	647	1.94836	0.911977	0	0	TRUE
AAEL002269-RA	7152	348	4.36119	3.32481	0	0	TRUE
AAEL002280-RA	2091	1517	0.462972	-0.573409	0	0	TRUE
AAEL002281-RA	1201	266	2.17474	1.13836	0	0	TRUE
AAEL002283-RA	92	138	-0.584963	-1.62134	0	0	TRUE
AAEL002294-RA	1386	224	2.62936	1.59298	0	0	TRUE
AAEL002295-RA	917	1300	-0.503518	-1.5399	0	0	TRUE
AAEL002301-RA	430	469	-0.125251	-1.16163	0	0	TRUE
AAEL002307-RA	52	138	-1.40808	-2.44447	0	0	TRUE
AAEL002309-RA	1832	1702	0.106188	-0.930192	0	0	TRUE
AAEL002319-RA	1587	345	2.20163	1.16525	0	0	TRUE
AAEL002320-RA	630	91	2.79141	1.75503	0	0	TRUE
AAEL002322-RA	677	167	2.01931	0.982927	0	0	TRUE
AAEL002345-RA	2092	558	1.90655	0.870165	0	0	TRUE
AAEL002349-RA	1665	359	2.21347	1.17709	0	0	TRUE
AAEL002357-RA	458	439	0.0611267	-0.975254	0	0	TRUE
AAEL002369-RA	2157	458	2.23561	1.19923	0	0	TRUE
AAEL002374-RA	684	162	2.078	1.04162	0	0	TRUE
AAEL002377-RA	1314	389	1.75612	0.719742	0	0	TRUE
AAEL002378-RA	10	152	-3.926	-4.96238	0	0	TRUE
AAEL002381-RA	1081	272	1.99069	0.954307	0	0	TRUE
AAEL002387-RA	752	162	2.21474	1.17836	0	0	TRUE
AAEL002395-RA	552	124	2.15433	1.11795	0	0	TRUE
AAEL002401-RA	1226	370	1.72836	0.691981	0	0	TRUE
AAEL002404-RA	2127	669	1.66874	0.632361	0	0	TRUE
AAEL002406-RA	652	142	2.19898	1.1626	0	0	TRUE
AAEL002422-RA	9052	2557	1.82378	0.787404	0	0	TRUE
AAEL002426-RA	1058	266	1.99184	0.955461	0	0	TRUE
AAEL002446-RA	722	172	2.06959	1.03321	0	0	TRUE
AAEL002455-RA	5870	1394	2.07413	1.03775	0	0	TRUE
AAEL002457-RB	21	87	-2.05063	-3.08701	0	0	TRUE
AAEL002465-RA	1300	343	1.92223	0.88585	0	0	TRUE
AAEL002467-RA	19449	49	8.6327	7.59632	0	0	TRUE
AAEL002480-RA	1966	479	2.03717	1.00078	0	0	TRUE
AAEL002483-RA	1540	251	2.61717	1.58079	0	0	TRUE
AAEL002495-RA	2909	3107	-0.0949989	-1.13138	0	0	TRUE
AAEL002501-RA	3638	1318	1.4648	0.428414	0	0	TRUE
AAEL002502-RA	765	180	2.08746	1.05108	0	0	TRUE
AAEL002510-RA	750	154	2.28396	1.24758	0	0	TRUE
AAEL002522-RA	1095	273	2.00396	0.967577	0	0	TRUE
AAEL002526-RA	1023	910	0.168868	-0.867513	0	0	TRUE
AAEL002527-RA	8762	3083	1.50693	0.470544	0	0	TRUE
AAEL002529-RA	520	107	2.2809	1.24452	0	0	TRUE
AAEL002532-RA	4283	1025	2.063	1.02662	0	0	TRUE
AAEL002534-RA	56241	33503	0.747332	-0.289049	0	0	TRUE
AAEL002539-RA	1359	988	0.459963	-0.576418	0	0	TRUE
AAEL002542-RA	3108	2552	0.284358	-0.752023	0	0	TRUE
AAEL002547-RA	35	85	-1.28011	-2.31649	0	0	TRUE
AAEL002548-RA	2217	593	1.9025	0.866124	0	0	TRUE
AAEL002551-RA	9661	2489	1.95661	0.920225	0	0	TRUE
AAEL002557-RA	5924	1142	2.37501	1.33863	0	0	TRUE
AAEL002558-RA	425	858	-1.01351	-2.0499	0	0	TRUE
AAEL002561-RA	3	159	-5.72792	-6.7643	0	0	TRUE
AAEL002564-RA	3	57	-4.24793	-5.28431	0	0	TRUE
AAEL002565-RA	15421	21389	-0.471973	-1.50835	0	0	TRUE
AAEL002569-RA	2077	328	2.66273	1.62635	0	0	TRUE
AAEL002572-RA	9887	14900	-0.591708	-1.62809	0	0	TRUE
AAEL002576-RA	119	433	-1.86341	-2.89979	0	0	TRUE
AAEL002578-RA	839	663	0.339662	-0.696719	0	0	TRUE
AAEL002586-RA	890	124	2.84347	1.80708	0	0	TRUE
AAEL002594-RA	2061	575	1.84171	0.80533	0	0	TRUE
AAEL002600-RA	772	949	-0.297807	-1.33419	0	0	TRUE
AAEL002606-RA	601	514	0.225597	-0.810784	0	0	TRUE
AAEL002610-RA	516	695	-0.429642	-1.46602	0	0	TRUE
AAEL002624-RA	136	199	-0.549162	-1.58554	0	0	TRUE
AAEL002628-RA	1471	308	2.25579	1.21941	0	0	TRUE
AAEL002638-RA	204	254	-0.316259	-1.35264	0	0	TRUE
AAEL002645-RA	1273	283	2.16936	1.13298	0	0	TRUE
AAEL002652-RA	10495	2306	2.18624	1.14986	0	0	TRUE
AAEL002656-RA	199	231	-0.215124	-1.25151	0	0	TRUE
AAEL002665-RA	102	157	-0.622195	-1.65858	0	0	TRUE
AAEL002675-RA	696	553	0.331808	-0.704573	0	0	TRUE
AAEL002680-RA	752	69	3.44606	2.40968	0	0	TRUE
AAEL002683-RA	1106	221	2.32323	1.28685	0	0	TRUE
AAEL002698-RA	2865	815	1.81366	0.777282	0	0	TRUE
AAEL002701-RA	2563	138	4.21509	3.17871	0	0	TRUE
AAEL002705-RA	3363	1167	1.52694	0.490563	0	0	TRUE
AAEL002708-RA	847	228	1.89333	0.856947	0	0	TRUE
AAEL002709-RA	3547	818	2.11643	1.08005	0	0	TRUE
AAEL002711-RA	489	100	2.28983	1.25345	0	0	TRUE
AAEL002712-RA	623	137	2.18506	1.14868	0	0	TRUE
AAEL002714-RA	650	125	2.37851	1.34213	0	0	TRUE
AAEL002716-RA	28	77	-1.45943	-2.49581	0	0	TRUE
AAEL002720-RA	621	775	-0.319603	-1.35598	0	0	TRUE
AAEL002738-RA	285	8	5.15482	4.11844	0	0	TRUE
AAEL002748-RA	308	39	2.98138	1.945	0	0	TRUE
AAEL002769-RA	1595	448	1.83199	0.795605	0	0	TRUE
AAEL002771-RA	2961	579	2.35445	1.31807	0	0	TRUE
AAEL002776-RA	1932	4292	-1.15155	-2.18794	0	0	TRUE
AAEL002785-RA	580	67	3.11382	2.07744	0	0	TRUE
AAEL002788-RA	1458	350	2.05856	1.02218	0	0	TRUE
AAEL002789-RA	1161	334	1.79745	0.761067	0	0	TRUE
AAEL002796-RA	1420	203	2.80634	1.76996	0	0	TRUE
AAEL002797-RA	784	681	0.203199	-0.833182	0	0	TRUE
AAEL002799-RA	113	159	-0.492704	-1.52908	0	0	TRUE
AAEL002800-RA	1536	196	2.97025	1.93387	0	0	TRUE
AAEL002802-RA	1397	268	2.38203	1.34565	0	0	TRUE
AAEL002804-RA	7270	1043	2.80122	1.76484	0	0	TRUE
AAEL002805-RA	977	189	2.36997	1.33359	0	0	TRUE
AAEL002807-RA	201	258	-0.360176	-1.39656	0	0	TRUE
AAEL002810-RA	1167	116	3.33061	2.29423	0	0	TRUE
AAEL002813-RA	2805	2907	-0.0515303	-1.08791	0	0	TRUE
AAEL002815-RA	5438	393	3.79047	2.75409	0	0	TRUE
AAEL002818-RA	1621	474	1.77393	0.737544	0	0	TRUE
AAEL002820-RA	443	59	2.90852	1.87214	0	0	TRUE
AAEL002825-RA	511	596	-0.221989	-1.25837	0	0	TRUE
AAEL002827-RA	23999	33610	-0.485916	-1.5223	0	0	TRUE
AAEL002829-RA	8613	7268	0.244957	-0.791423	0	0	TRUE
AAEL002832-RA	29866	20295	0.55738	-0.479001	0	0	TRUE
AAEL002833-RA	2909	3734	-0.360199	-1.39658	0	0	TRUE
AAEL002836-RA	799	201	1.991	0.954619	0	0	TRUE
AAEL002837-RA	664	136	2.28758	1.2512	0	0	TRUE
AAEL002840-RA	723	164	2.1403	1.10392	0	0	TRUE
AAEL002843-RA	1756	412	2.09158	1.0552	0	0	TRUE
AAEL002848-RA	964	165	2.54657	1.51019	0	0	TRUE
AAEL002851-RA	26738	9707	1.46179	0.425413	0	0	TRUE
AAEL002853-RA	49	114	-1.21818	-2.25456	0	0	TRUE
AAEL002860-RA	1420	1372	0.0496104	-0.98677	0	0	TRUE
AAEL002862-RA	1782	1810	-0.0224924	-1.05887	0	0	TRUE
AAEL002864-RA	626	127	2.30133	1.26495	0	0	TRUE
AAEL002880-RA	96	173	-0.849666	-1.88605	0	0	TRUE
AAEL002881-RA	10541	7660	0.460595	-0.575785	0	0	TRUE
AAEL002887-RA	1634	1166	0.48684	-0.549541	0	0	TRUE
AAEL002888-RA	655	138	2.24683	1.21045	0	0	TRUE
AAEL002889-RA	3804	63	5.91602	4.87964	0	0	TRUE
AAEL002890-RA	929	219	2.08475	1.04837	0	0	TRUE
AAEL002906-RA	3532	832	2.08583	1.04945	0	0	TRUE
AAEL002908-RA	151	0	NA	NA	0	0	TRUE
AAEL002910-RA	1271	259	2.29494	1.25856	0	0	TRUE
AAEL002918-RA	604	125	2.27262	1.23624	0	0	TRUE
AAEL002925-RA	595	138	2.10822	1.07184	0	0	TRUE
AAEL002944-RA	867	215	2.0117	0.975314	0	0	TRUE
AAEL002968-RA	2452	509	2.26822	1.23184	0	0	TRUE
AAEL002971-RA	1747	1905	-0.124911	-1.16129	0	0	TRUE
AAEL002978-RA	4658	1097	2.08615	1.04977	0	0	TRUE
AAEL002979-RA	752	178	2.07886	1.04247	0	0	TRUE
AAEL002986-RA	4487	1326	1.75867	0.72229	0	0	TRUE
AAEL002996-RA	698	167	2.06338	1.027	0	0	TRUE
AAEL003005-RA	1420	309	2.20021	1.16383	0	0	TRUE
AAEL003006-RA	654	536	0.287058	-0.749323	0	0	TRUE
AAEL003008-RA	1581	414	1.93313	0.896754	0	0	TRUE
AAEL003011-RA	685	852	-0.314749	-1.35113	0	0	TRUE
AAEL003012-RA	26	814	-4.96845	-6.00483	0	0	TRUE
AAEL003013-RA	2147	576	1.89818	0.861801	0	0	TRUE
AAEL003027-RA	23	83	-1.85148	-2.88786	0	0	TRUE
AAEL003032-RA	1882	408	2.20563	1.16924	0	0	TRUE
AAEL003035-RA	1208	906	0.415037	-0.621343	0	0	TRUE
AAEL003039-RA	2231	1819	0.294545	-0.741836	0	0	TRUE
AAEL003041-RA	16	87	-2.44294	-3.47932	0	0	TRUE
AAEL003049-RA	22	115	-2.38606	-3.42244	0	0	TRUE
AAEL003060-RA	8732	5539	0.656687	-0.379694	0	0	TRUE
AAEL003065-RA	952	187	2.34792	1.31154	0	0	TRUE
AAEL003066-RA	1332	354	1.91177	0.875392	0	0	TRUE
AAEL003078-RA	3816	4665	-0.289816	-1.3262	0	0	TRUE
AAEL003079-RA	15	93	-2.63227	-3.66865	0	0	TRUE
AAEL003084-RA	405	41	3.30423	2.26785	0	0	TRUE
AAEL003104-RA	1567	2068	-0.400231	-1.43661	0	0	TRUE
AAEL003108-RA	2391	727	1.71759	0.681206	0	0	TRUE
AAEL003116-RA	22533	14282	0.657841	-0.378539	0	0	TRUE
AAEL003125-RA	3779	416	3.18335	2.14697	0	0	TRUE
AAEL003126-RA	3667	752	2.2858	1.24941	0	0	TRUE
AAEL003128-RA	269	490	-0.865176	-1.90156	0	0	TRUE
AAEL003129-RA	361	439	-0.282222	-1.3186	0	0	TRUE
AAEL003133-RA	268	325	-0.278207	-1.31459	0	0	TRUE
AAEL003135-RA	583	590	-0.0172191	-1.0536	0	0	TRUE
AAEL003137-RA	571	558	0.0332256	-1.00316	0	0	TRUE
AAEL003152-RA	754	167	2.17472	1.13834	0	0	TRUE
AAEL003157-RA	797	200	1.99458	0.958199	0	0	TRUE
AAEL003160-RA	1398	1234	0.180022	-0.856359	0	0	TRUE
AAEL003162-RA	1816	374	2.27965	1.24327	0	0	TRUE
AAEL003170-RA	685	149	2.20079	1.16441	0	0	TRUE
AAEL003179-RA	6334	2142	1.56416	0.527778	0	0	TRUE
AAEL003184-RB	18	108	-2.58496	-3.62134	0	0	TRUE
AAEL003185-RA	230	248	-0.108706	-1.14509	0	0	TRUE
AAEL003192-RA	523	93	2.49151	1.45513	0	0	TRUE
AAEL003211-RA	459	400	0.198494	-0.837887	0	0	TRUE
AAEL003229-RA	2829	777	1.86431	0.827925	0	0	TRUE
AAEL003234-RA	7656	7183	0.0920043	-0.944377	0	0	TRUE
AAEL003255-RA	546	20	4.77083	3.73445	0	0	TRUE
AAEL003259-RA	958	3049	-1.67024	-2.70662	0	0	TRUE
AAEL003275-RA	3736	1101	1.76268	0.726299	0	0	TRUE
AAEL003285-RA	5835	2063	1.49999	0.463608	0	0	TRUE
AAEL003288-RA	816	197	2.05037	1.01399	0	0	TRUE
AAEL003298-RA	1500	1854	-0.305679	-1.34206	0	0	TRUE
AAEL003303-RA	2477	795	1.63957	0.603186	0	0	TRUE
AAEL003309-RA	1473	101	3.86633	2.82995	0	0	TRUE
AAEL003316-RA	220	280	-0.347923	-1.3843	0	0	TRUE
AAEL003318-RA	12611	340	5.213	4.17662	0	0	TRUE
AAEL003326-RA	1752	504	1.79751	0.761126	0	0	TRUE
AAEL003338-RA	488	93	2.39158	1.3552	0	0	TRUE
AAEL003343-RA	652	100	2.70487	1.66849	0	0	TRUE
AAEL003345-RA	4090	1256	1.70326	0.666884	0	0	TRUE
AAEL003346-RA	454	91	2.31875	1.28237	0	0	TRUE
AAEL003349-RA	770	652	0.239986	-0.796394	0	0	TRUE
AAEL003352-RA	4769	1258	1.92255	0.886174	0	0	TRUE
AAEL003355-RA	1779	379	2.2308	1.19442	0	0	TRUE
AAEL003361-RA	1043	228	2.19363	1.15725	0	0	TRUE
AAEL003363-RA	114	156	-0.452512	-1.48889	0	0	TRUE
AAEL003371-RA	2402	733	1.71235	0.67597	0	0	TRUE
AAEL003377-RA	1454	283	2.36115	1.32477	0	0	TRUE
AAEL003388-RA	2624	595	2.14081	1.10443	0	0	TRUE
AAEL003393-RA	11079	10318	0.102664	-0.933717	0	0	TRUE
AAEL003396-RA	24096	13730	0.811462	-0.224919	0	0	TRUE
AAEL003415-RA	3376	1118	1.59439	0.558014	0	0	TRUE
AAEL003416-RA	1355	402	1.75303	0.716645	0	0	TRUE
AAEL003418-RA	2257	590	1.93562	0.899239	0	0	TRUE
AAEL003419-RA	345	381	-0.143195	-1.17958	0	0	TRUE
AAEL003424-RA	88	233	-1.40475	-2.44114	0	0	TRUE
AAEL003427-RA	26237	16344	0.682842	-0.353539	0	0	TRUE
AAEL003428-RA	202	298	-0.560957	-1.59734	0	0	TRUE
AAEL003430-RA	682	712	-0.0621055	-1.09849	0	0	TRUE
AAEL003431-RA	1759	472	1.8979	0.861516	0	0	TRUE
AAEL003433-RA	2452	713	1.78198	0.745604	0	0	TRUE
AAEL003434-RA	945	2192	-1.21386	-2.25024	0	0	TRUE
AAEL003443-RA	1982	446	2.15184	1.11546	0	0	TRUE
AAEL003449-RA	1091	255	2.09708	1.0607	0	0	TRUE
AAEL003467-RA	204	936	-2.19794	-3.23432	0	0	TRUE
AAEL003482-RA	44	103	-1.22707	-2.26345	0	0	TRUE
AAEL003487-RA	1758	528	1.73533	0.698944	0	0	TRUE
AAEL003489-RA	1754	522	1.74853	0.712146	0	0	TRUE
AAEL003494-RA	1828	420	2.1218	1.08542	0	0	TRUE
AAEL003495-RA	1433	266	2.42954	1.39316	0	0	TRUE
AAEL003499-RA	478	509	-0.090655	-1.12704	0	0	TRUE
AAEL003512-RA	1117	2229	-0.996767	-2.03315	0	0	TRUE
AAEL003519-RA	570	126	2.17754	1.14116	0	0	TRUE
AAEL003524-RA	1370	191	2.84253	1.80615	0	0	TRUE
AAEL003535-RA	843	221	1.93149	0.895105	0	0	TRUE
AAEL003536-RA	871	176	2.3071	1.27072	0	0	TRUE
AAEL003539-RA	1549	313	2.3071	1.27072	0	0	TRUE
AAEL003540-RA	2312	469	2.30148	1.2651	0	0	TRUE
AAEL003542-RA	1120	171	2.71143	1.67505	0	0	TRUE
AAEL003548-RA	2518	729	1.78829	0.751907	0	0	TRUE
AAEL003550-RA	283	1157	-2.03151	-3.0679	0	0	TRUE
AAEL003552-RA	849	205	2.05014	1.01376	0	0	TRUE
AAEL003555-RA	1569	366	2.09993	1.06355	0	0	TRUE
AAEL003559-RA	964	234	2.04252	1.00614	0	0	TRUE
AAEL003573-RA	2935	816	1.84672	0.810339	0	0	TRUE
AAEL003582-RA	28392	19007	0.578954	-0.457427	0	0	TRUE
AAEL003584-RA	224	264	-0.237039	-1.27342	0	0	TRUE
AAEL003588-RA	2012	518	1.95761	0.921225	0	0	TRUE
AAEL003589-RA	33	82	-1.31316	-2.34954	0	0	TRUE
AAEL003590-RA	1047	1060	-0.0178028	-1.05418	0	0	TRUE
AAEL003593-RA	134	174	-0.376854	-1.41324	0	0	TRUE
AAEL003600-RA	4151	2531	0.713751	-0.322629	0	0	TRUE
AAEL003606-RA	14620	920	3.99017	2.95378	0	0	TRUE
AAEL003611-RA	236	272	-0.20482	-1.2412	0	0	TRUE
AAEL003624-RA	3689	731	2.33529	1.29891	0	0	TRUE
AAEL003625-RA	1068	1513	-0.5025	-1.53888	0	0	TRUE
AAEL003634-RA	1830	536	1.77154	0.735158	0	0	TRUE
AAEL003642-RA	207	326	-0.655241	-1.69162	0	0	TRUE
AAEL003645-RA	1410	1112	0.342538	-0.693842	0	0	TRUE
AAEL003647-RA	936	231	2.01862	0.982235	0	0	TRUE
AAEL003654-RA	892	188	2.24631	1.20993	0	0	TRUE
AAEL003658-RA	5800	1704	1.76713	0.730747	0	0	TRUE
AAEL003664-RB	1038	224	2.21224	1.17585	0	0	TRUE
AAEL003666-RA	1409	258	2.44923	1.41285	0	0	TRUE
AAEL003671-RA	9339	2407	1.95603	0.919651	0	0	TRUE
AAEL003678-RA	1327	377	1.81553	0.779151	0	0	TRUE
AAEL003688-RA	2141	608	1.81614	0.779761	0	0	TRUE
AAEL003697-RA	363	727	-1.00199	-2.03837	0	0	TRUE
AAEL003700-RA	358	58	2.62583	1.58945	0	0	TRUE
AAEL003701-RA	762	183	2.05795	1.02157	0	0	TRUE
AAEL003709-RA	515	110	2.22707	1.19069	0	0	TRUE
AAEL003731-RA	1893	602	1.65284	0.616458	0	0	TRUE
AAEL003733-RA	2425	751	1.6911	0.654719	0	0	TRUE
AAEL003743-RA	4947	1727	1.51829	0.481905	0	0	TRUE
AAEL003746-RA	3133	2115	0.566887	-0.469494	0	0	TRUE
AAEL003748-RA	45	168	-1.90046	-2.93685	0	0	TRUE
AAEL003762-RA	389	69	2.4951	1.45872	0	0	TRUE
AAEL003763-RA	333	49	2.76467	1.72829	0	0	TRUE
AAEL003768-RA	3578	823	2.12019	1.08381	0	0	TRUE
AAEL003771-RA	1388	379	1.87274	0.836357	0	0	TRUE
AAEL003779-RA	1772	465	1.93008	0.893695	0	0	TRUE
AAEL003780-RA	3487	871	2.00124	0.964861	0	0	TRUE
AAEL003785-RA	2813	724	1.95805	0.921667	0	0	TRUE
AAEL003787-RA	289	36	3.005	1.96862	0	0	TRUE
AAEL003789-RA	3672	1032	1.83112	0.794742	0	0	TRUE
AAEL003791-RA	1056	171	2.62654	1.59016	0	0	TRUE
AAEL003798-RA	2622	627	2.06413	1.02775	0	0	TRUE
AAEL003801-RA	1848	503	1.87733	0.840954	0	0	TRUE
AAEL003803-RA	39	102	-1.38702	-2.4234	0	0	TRUE
AAEL003812-RA	2017	550	1.87471	0.838327	0	0	TRUE
AAEL003837-RA	5473	4595	0.252267	-0.784114	0	0	TRUE
AAEL003839-RA	766	148	2.37175	1.33537	0	0	TRUE
AAEL003848-RA	8	52	-2.70044	-3.73682	0	0	TRUE
AAEL003865-RA	663	119	2.47805	1.44167	0	0	TRUE
AAEL003868-RA	942	231	2.02783	0.991453	0	0	TRUE
AAEL003872-RA	21330	12800	0.73674	-0.299641	0	0	TRUE
AAEL003873-RB	77	291	-1.91809	-2.95447	0	0	TRUE
AAEL003874-RA	482	93	2.37373	1.33735	0	0	TRUE
AAEL003877-RA	311	363	-0.223055	-1.25944	0	0	TRUE
AAEL003881-RA	38	7067	-7.53895	-8.57534	0	0	TRUE
AAEL003882-RA	11406	4112	1.47188	0.4355	0	0	TRUE
AAEL003888-RA	20	866	-5.4363	-6.47268	0	0	TRUE
AAEL003893-RA	2129	286	2.89609	1.85971	0	0	TRUE
AAEL003896-RA	2032	660	1.62236	0.585982	0	0	TRUE
AAEL003898-RA	147	365	-1.31208	-2.34846	0	0	TRUE
AAEL003899-RA	218	1307	-2.58386	-3.62024	0	0	TRUE
AAEL003901-RA	1408	401	1.81197	0.775592	0	0	TRUE
AAEL003903-RA	2163	653	1.72788	0.691498	0	0	TRUE
AAEL003907-RA	1135	281	2.01405	0.977669	0	0	TRUE
AAEL003908-RA	1454	263	2.46689	1.43051	0	0	TRUE
AAEL003911-RA	1567	417	1.90989	0.873505	0	0	TRUE
AAEL003923-RA	1882	550	1.77476	0.738382	0	0	TRUE
AAEL003933-RA	1122	852	0.397147	-0.639234	0	0	TRUE
AAEL003934-RA	390	681	-0.804181	-1.84056	0	0	TRUE
AAEL003939-RA	1475	461	1.67788	0.641495	0	0	TRUE
AAEL003941-RA	615	624	-0.0209596	-1.05734	0	0	TRUE
AAEL003942-RA	14444	10076	0.519547	-0.516834	0	0	TRUE
AAEL003944-RA	855	189	2.17754	1.14116	0	0	TRUE
AAEL003949-RA	1293	333	1.95713	0.920747	0	0	TRUE
AAEL003950-RA	3527	586	2.58947	1.55309	0	0	TRUE
AAEL003954-RA	261	618	-1.24356	-2.27994	0	0	TRUE
AAEL003955-RA	6145	1582	1.95766	0.921283	0	0	TRUE
AAEL003963-RA	59	192	-1.70232	-2.7387	0	0	TRUE
AAEL003968-RA	2768	793	1.80345	0.76707	0	0	TRUE
AAEL003970-RA	544	2016	-1.88982	-2.9262	0	0	TRUE
AAEL003981-RA	623	34	4.19563	3.15924	0	0	TRUE
AAEL003993-RA	4307	953	2.17614	1.13975	0	0	TRUE
AAEL004017-RA	4931	1115	2.14484	1.10846	0	0	TRUE
AAEL004027-RA	1444	2219	-0.619839	-1.65622	0	0	TRUE
AAEL004031-RA	4	400	-6.64386	-7.68024	0	0	TRUE
AAEL004035-RA	872	163	2.41946	1.38308	0	0	TRUE
AAEL004039-RA	1664	401	2.05298	1.0166	0	0	TRUE
AAEL004040-RA	2370	624	1.92527	0.888888	0	0	TRUE
AAEL004043-RA	335	44	2.92859	1.8922	0	0	TRUE
AAEL004048-RA	159	324	-1.02697	-2.06335	0	0	TRUE
AAEL004053-RA	1203	233	2.36823	1.33185	0	0	TRUE
AAEL004054-RA	4154	2673	0.636041	-0.400339	0	0	TRUE
AAEL004055-RA	633	150	2.07724	1.04086	0	0	TRUE
AAEL004064-RA	989	226	2.12965	1.09327	0	0	TRUE
AAEL004067-RA	364	402	-0.143257	-1.17964	0	0	TRUE
AAEL004068-RA	1543	334	2.20782	1.17144	0	0	TRUE
AAEL004076-RA	719	158	2.18607	1.14969	0	0	TRUE
AAEL004085-RA	259	266	-0.0384741	-1.07485	0	0	TRUE
AAEL004098-RA	874	675	0.372746	-0.663635	0	0	TRUE
AAEL004099-RA	808	826	-0.0317865	-1.06817	0	0	TRUE
AAEL004104-RA	590	74	2.99512	1.95874	0	0	TRUE
AAEL004112-RA	9492	1574	2.59228	1.5559	0	0	TRUE
AAEL004116-RA	1263	178	2.82691	1.79052	0	0	TRUE
AAEL004117-RA	2504	752	1.73543	0.699049	0	0	TRUE
AAEL004118-RA	260	277	-0.0913744	-1.12776	0	0	TRUE
AAEL004119-RA	1086	798	0.444563	-0.591817	0	0	TRUE
AAEL004136-RA	555	99	2.48699	1.45061	0	0	TRUE
AAEL004142-RA	1689	451	1.90497	0.868589	0	0	TRUE
AAEL004148-RA	2892	715	2.01605	0.979672	0	0	TRUE
AAEL004149-RA	72757	57181	0.34755	-0.688831	0	0	TRUE
AAEL004152-RA	960	228	2.074	1.03762	0	0	TRUE
AAEL004154-RA	591	114	2.37412	1.33774	0	0	TRUE
AAEL004172-RA	3378	531	2.66939	1.633	0	0	TRUE
AAEL004175-RA	22736	13910	0.708856	-0.327525	0	0	TRUE
AAEL004197-RA	784	656	0.257158	-0.779223	0	0	TRUE
AAEL004212-RA	93	555	-2.57719	-3.61357	0	0	TRUE
AAEL004213-RA	536	19	4.81816	3.78178	0	0	TRUE
AAEL004221-RA	3928	1148	1.77467	0.738291	0	0	TRUE
AAEL004223-RA	5801	4375	0.407019	-0.629362	0	0	TRUE
AAEL004227-RA	2168	1951	0.152151	-0.88423	0	0	TRUE
AAEL004228-RA	2392	619	1.95021	0.913825	0	0	TRUE
AAEL004229-RA	1712	203	3.07613	2.03975	0	0	TRUE
AAEL004234-RA	2874	880	1.70748	0.671104	0	0	TRUE
AAEL004235-RA	3423	1083	1.66023	0.623847	0	0	TRUE
AAEL004242-RA	563	677	-0.266021	-1.3024	0	0	TRUE
AAEL004243-RA	1212	251	2.27163	1.23525	0	0	TRUE
AAEL004249-RA	851	744	0.193857	-0.842524	0	0	TRUE
AAEL004264-RA	178	307	-0.786361	-1.82274	0	0	TRUE
AAEL004274-RA	1135	286	1.98861	0.952224	0	0	TRUE
AAEL004277-RA	219	21	3.38247	2.34609	0	0	TRUE
AAEL004278-RA	354	1498	-2.08122	-3.1176	0	0	TRUE
AAEL004286-RA	1920	370	2.37551	1.33913	0	0	TRUE
AAEL004290-RA	2851	671	2.08708	1.0507	0	0	TRUE
AAEL004292-RA	8	201	-4.65105	-5.68743	0	0	TRUE
AAEL004294-RA	2757	2726	0.0163137	-1.02007	0	0	TRUE
AAEL004297-RA	7066	4519	0.64489	-0.391491	0	0	TRUE
AAEL004302-RA	504	91	2.46949	1.4331	0	0	TRUE
AAEL004305-RA	1531	305	2.32759	1.29121	0	0	TRUE
AAEL004313-RA	1253	234	2.42081	1.38443	0	0	TRUE
AAEL004315-RA	678	141	2.26559	1.22921	0	0	TRUE
AAEL004320-RA	3230	890	1.85966	0.823276	0	0	TRUE
AAEL004325-RA	62727	37597	0.738469	-0.297912	0	0	TRUE
AAEL004328-RA	916	159	2.52632	1.48994	0	0	TRUE
AAEL004335-RA	3454	61	5.82332	4.78693	0	0	TRUE
AAEL004336-RA	1261	354	1.83275	0.796366	0	0	TRUE
AAEL004338-RA	2820	2826	-0.0030663	-1.03945	0	0	TRUE
AAEL004345-RA	1805	405	2.15601	1.11962	0	0	TRUE
AAEL004355-RA	556	125	2.15316	1.11678	0	0	TRUE
AAEL004356-RA	1396	359	1.95924	0.922862	0	0	TRUE
AAEL004358-RA	3827	981	1.96389	0.927508	0	0	TRUE
AAEL004368-RA	1421	395	1.84698	0.810601	0	0	TRUE
AAEL004369-RA	5123	6737	-0.395117	-1.4315	0	0	TRUE
AAEL004371-RA	701	130	2.4309	1.39452	0	0	TRUE
AAEL004375-RA	4008	1236	1.6972	0.660823	0	0	TRUE
AAEL004381-RA	3632	1137	1.67553	0.639151	0	0	TRUE
AAEL004382-RA	1060	844	0.328749	-0.707631	0	0	TRUE
AAEL004386-RA	12476	2564	2.28269	1.24631	0	0	TRUE
AAEL004387-RA	310	36	3.1062	2.06982	0	0	TRUE
AAEL004388-RA	10811	1330	3.023	1.98662	0	0	TRUE
AAEL004390-RA	10802	1811	2.57644	1.54006	0	0	TRUE
AAEL004396-RA	845	158	2.41903	1.38265	0	0	TRUE
AAEL004400-RA	7899	1487	2.40927	1.37288	0	0	TRUE
AAEL004401-RA	15294	2113	2.8556	1.81922	0	0	TRUE
AAEL004409-RA	257	444	-0.788791	-1.82517	0	0	TRUE
AAEL004412-RA	3322	1027	1.69362	0.657235	0	0	TRUE
AAEL004427-RA	1075	302	1.83172	0.795335	0	0	TRUE
AAEL004431-RA	1631	486	1.74673	0.710348	0	0	TRUE
AAEL004434-RA	8896	5960	0.577844	-0.458536	0	0	TRUE
AAEL004436-RA	1003	262	1.93668	0.900302	0	0	TRUE
AAEL004438-RA	1640	403	2.02484	0.988463	0	0	TRUE
AAEL004440-RA	376	803	-1.09467	-2.13105	0	0	TRUE
AAEL004441-RA	2488	661	1.91226	0.875883	0	0	TRUE
AAEL004452-RA	1651	410	2.00964	0.973263	0	0	TRUE
AAEL004461-RA	4351	766	2.50593	1.46955	0	0	TRUE
AAEL004467-RA	826	219	1.91521	0.87883	0	0	TRUE
AAEL004468-RA	2668	480	2.47465	1.43827	0	0	TRUE
AAEL004474-RA	1523	476	1.67788	0.641502	0	0	TRUE
AAEL004477-RA	2208	414	2.41504	1.37866	0	0	TRUE
AAEL004484-RA	3166	967	1.71107	0.674693	0	0	TRUE
AAEL004485-RA	1660	518	1.68016	0.643778	0	0	TRUE
AAEL004489-RA	1880	355	2.40484	1.36846	0	0	TRUE
AAEL004492-RA	650	71	3.19455	2.15817	0	0	TRUE
AAEL004493-RA	2666	1785	0.578753	-0.457628	0	0	TRUE
AAEL004497-RA	992	268	1.88811	0.851726	0	0	TRUE
AAEL004500-RB	574	761	-0.406846	-1.44323	0	0	TRUE
AAEL004501-RA	29415	12569	1.22668	0.190301	0	0	TRUE
AAEL004502-RA	32	85	-1.40939	-2.44577	0	0	TRUE
AAEL004521-RA	594	636	-0.0985638	-1.13494	0	0	TRUE
AAEL004523-RA	12833	1331	3.26928	2.2329	0	0	TRUE
AAEL004545-RA	937	204	2.19948	1.1631	0	0	TRUE
AAEL004546-RA	3700	1014	1.86747	0.831087	0	0	TRUE
AAEL004551-RA	2142	613	1.805	0.768619	0	0	TRUE
AAEL004562-RA	761	133	2.51647	1.48009	0	0	TRUE
AAEL004565-RA	951	203	2.22797	1.19158	0	0	TRUE
AAEL004567-RA	836	731	0.193632	-0.842749	0	0	TRUE
AAEL004585-RA	540	525	0.040642	-0.995739	0	0	TRUE
AAEL004587-RA	890	841	0.0816995	-0.954681	0	0	TRUE
AAEL004589-RA	3632	1065	1.76991	0.73353	0	0	TRUE
AAEL004597-RA	316	340	-0.10561	-1.14199	0	0	TRUE
AAEL004616-RA	917	958	-0.0631039	-1.09948	0	0	TRUE
AAEL004623-RA	1691	522	1.69575	0.659374	0	0	TRUE
AAEL004631-RA	4297	4463	-0.054684	-1.09106	0	0	TRUE
AAEL004634-RA	1453	453	1.68145	0.645071	0	0	TRUE
AAEL004647-RA	837	2580	-1.62407	-2.66045	0	0	TRUE
AAEL004654-RA	1052	126	3.06164	2.02526	0	0	TRUE
AAEL004687-RA	143	303	-1.0833	-2.11968	0	0	TRUE
AAEL004697-RA	2268	465	2.28612	1.24974	0	0	TRUE
AAEL004698-RA	617	105	2.55488	1.5185	0	0	TRUE
AAEL004699-RA	20635	8171	1.33651	0.300128	0	0	TRUE
AAEL004702-RA	2976	848	1.81124	0.774858	0	0	TRUE
AAEL004709-RA	2815	747	1.91395	0.877574	0	0	TRUE
AAEL004722-RA	4308	1197	1.8476	0.811214	0	0	TRUE
AAEL004728-RA	604	87	2.79546	1.75908	0	0	TRUE
AAEL004733-RA	1458	300	2.28096	1.24458	0	0	TRUE
AAEL004734-RA	554	125	2.14796	1.11158	0	0	TRUE
AAEL004738-RA	2786	877	1.66755	0.631166	0	0	TRUE
AAEL004739-RA	2262	1478	0.613953	-0.422428	0	0	TRUE
AAEL004743-RB	1308	307	2.09105	1.05467	0	0	TRUE
AAEL004756-RA	479	92	2.38032	1.34394	0	0	TRUE
AAEL004774-RA	484	91	2.41107	1.37469	0	0	TRUE
AAEL004798-RA	1932	630	1.61667	0.580291	0	0	TRUE
AAEL004805-RA	980	859	0.190124	-0.846257	0	0	TRUE
AAEL004808-RA	943	263	1.84219	0.805814	0	0	TRUE
AAEL004818-RA	2077	504	2.04301	1.00662	0	0	TRUE
AAEL004824-RA	294	290	0.0197633	-1.01662	0	0	TRUE
AAEL004829-RA	654	653	0.00220764	-1.03417	0	0	TRUE
AAEL004831-RA	1246	226	2.46291	1.42653	0	0	TRUE
AAEL004832-RA	1834	533	1.78279	0.746405	0	0	TRUE
AAEL004839-RA	2862	693	2.0461	1.00972	0	0	TRUE
AAEL004842-RA	1652	499	1.7271	0.690721	0	0	TRUE
AAEL004851-RA	31757	9206	1.78643	0.750047	0	0	TRUE
AAEL004855-RA	43274	33689	0.361223	-0.675158	0	0	TRUE
AAEL004869-RA	1186	299	1.98789	0.951506	0	0	TRUE
AAEL004870-RA	348	20	4.12102	3.08463	0	0	TRUE
AAEL004871-RA	716	165	2.11749	1.08111	0	0	TRUE
AAEL004873-RA	1998	1447	0.465492	-0.570889	0	0	TRUE
AAEL004875-RA	2879	808	1.83314	0.79676	0	0	TRUE
AAEL004892-RA	779	151	2.36707	1.33069	0	0	TRUE
AAEL004899-RA	389	474	-0.285117	-1.3215	0	0	TRUE
AAEL004900-RA	597	132	2.17719	1.14081	0	0	TRUE
AAEL004918-RA	2196	432	2.34577	1.30939	0	0	TRUE
AAEL004930-RA	1804	4370	-1.27643	-2.31281	0	0	TRUE
AAEL004946-RA	2346	648	1.85614	0.819756	0	0	TRUE
AAEL004951-RA	172	253	-0.556729	-1.59311	0	0	TRUE
AAEL004957-RA	829	714	0.215448	-0.820933	0	0	TRUE
AAEL004969-RA	6481	629	3.36508	2.3287	0	0	TRUE
AAEL004976-RA	918	121	2.92349	1.88711	0	0	TRUE
AAEL004977-RA	2354	726	1.69707	0.660692	0	0	TRUE
AAEL004978-RA	16034	5594	1.51918	0.482801	0	0	TRUE
AAEL004980-RA	2153	515	2.0637	1.02732	0	0	TRUE
AAEL004981-RA	1975	604	1.70923	0.672851	0	0	TRUE
AAEL004984-RA	2545	892	1.51255	0.476169	0	0	TRUE
AAEL004987-RA	406	875	-1.1078	-2.14418	0	0	TRUE
AAEL004988-RA	2990	3752	-0.327514	-1.3639	0	0	TRUE
AAEL004993-RA	725	157	2.20722	1.17084	0	0	TRUE
AAEL004997-RA	1341	405	1.72732	0.690935	0	0	TRUE
AAEL005000-RA	755	189	1.99809	0.96171	0	0	TRUE
AAEL005001-RA	76	697	-3.19709	-4.23347	0	0	TRUE
AAEL005003-RA	245	296	-0.272815	-1.3092	0	0	TRUE
AAEL005009-RA	2258	535	2.07743	1.04105	0	0	TRUE
AAEL005016-RA	1189	242	2.29667	1.26029	0	0	TRUE
AAEL005020-RA	633	128	2.30606	1.26968	0	0	TRUE
AAEL005022-RA	1784	445	2.00324	0.966858	0	0	TRUE
AAEL005025-RA	1592	463	1.78176	0.745375	0	0	TRUE
AAEL005032-RA	366	716	-0.968116	-2.0045	0	0	TRUE
AAEL005035-RA	577	92	2.64887	1.61248	0	0	TRUE
AAEL005037-RA	3078	780	1.98045	0.944066	0	0	TRUE
AAEL005084-RA	1602	387	2.04947	1.01309	0	0	TRUE
AAEL005092-RA	1415	401	1.81913	0.782747	0	0	TRUE
AAEL005097-RA	20677	13736	0.590065	-0.446316	0	0	TRUE
AAEL005120-RA	5	63	-3.65535	-4.69173	0	0	TRUE
AAEL005126-RA	521	90	2.53329	1.49691	0	0	TRUE
AAEL005132-RA	552	74	2.89907	1.86269	0	0	TRUE
AAEL005140-RA	891	225	1.9855	0.94912	0	0	TRUE
AAEL005152-RA	786	187	2.07149	1.03511	0	0	TRUE
AAEL005175-RA	2349	724	1.69799	0.661604	0	0	TRUE
AAEL005179-RA	500	831	-0.73292	-1.7693	0	0	TRUE
AAEL005187-RA	937	767	0.288822	-0.747558	0	0	TRUE
AAEL005188-RA	1044	4	8.02791	6.99153	0	0	TRUE
AAEL005200-RA	567	85	2.73781	1.70143	0	0	TRUE
AAEL005211-RA	1997	627	1.6713	0.634916	0	0	TRUE
AAEL005214-RA	1029	270	1.93021	0.893831	0	0	TRUE
AAEL005215-RA	3023	762	1.98812	0.951737	0	0	TRUE
AAEL005216-RA	1561	422	1.88716	0.850775	0	0	TRUE
AAEL005231-RA	1440	436	1.72367	0.687288	0	0	TRUE
AAEL005241-RA	2186	486	2.16927	1.13288	0	0	TRUE
AAEL005265-RA	1165	278	2.06717	1.03079	0	0	TRUE
AAEL005270-RA	1007	1851	-0.878241	-1.91462	0	0	TRUE
AAEL005277-RA	3072	1087	1.49883	0.462445	0	0	TRUE
AAEL005281-RA	1687	305	2.46758	1.4312	0	0	TRUE
AAEL005286-RA	680	116	2.55141	1.51503	0	0	TRUE
AAEL005289-RA	6313	1270	2.3135	1.27712	0	0	TRUE
AAEL005312-RD	306	44	2.79796	1.76158	0	0	TRUE
AAEL005315-RA	52	105	-1.01381	-2.05019	0	0	TRUE
AAEL005317-RB	708	582	0.28273	-0.753651	0	0	TRUE
AAEL005318-RA	466	462	0.0124371	-1.02394	0	0	TRUE
AAEL005319-RA	10382	8298	0.323249	-0.713132	0	0	TRUE
AAEL005320-RA	2490	733	1.76426	0.72788	0	0	TRUE
AAEL005323-RA	559	558	0.00258316	-1.0338	0	0	TRUE
AAEL005324-RA	7070	9205	-0.380708	-1.41709	0	0	TRUE
AAEL005325-RA	631	121	2.38263	1.34625	0	0	TRUE
AAEL005336-RA	8102	426	4.24935	3.21297	0	0	TRUE
AAEL005338-RA	1048	1141	-0.12266	-1.15904	0	0	TRUE
AAEL005348-RB	635	150	2.08179	1.04541	0	0	TRUE
AAEL005351-RA	2218	445	2.31738	1.281	0	0	TRUE
AAEL005357-RA	885	242	1.87067	0.83429	0	0	TRUE
AAEL005380-RA	4803	1426	1.75196	0.715581	0	0	TRUE
AAEL005383-RA	1103	170	2.69783	1.66145	0	0	TRUE
AAEL005384-RA	12379	1034	3.58159	2.54521	0	0	TRUE
AAEL005386-RA	23	83	-1.85148	-2.88786	0	0	TRUE
AAEL005390-RA	1416	290	2.2877	1.25132	0	0	TRUE
AAEL005395-RA	579	117	2.30705	1.27067	0	0	TRUE
AAEL005424-RA	5804	920	2.65734	1.62096	0	0	TRUE
AAEL005429-RA	4352	366	3.57176	2.53538	0	0	TRUE
AAEL005434-RA	42	229	-2.44689	-3.48327	0	0	TRUE
AAEL005437-RA	460	454	0.0189416	-1.01744	0	0	TRUE
AAEL005441-RA	1153	242	2.25231	1.21593	0	0	TRUE
AAEL005445-RA	506	81	2.64314	1.60676	0	0	TRUE
AAEL005451-RA	17224	10707	0.685866	-0.350515	0	0	TRUE
AAEL005453-RA	2603	514	2.34034	1.30395	0	0	TRUE
AAEL005454-RA	1362	422	1.69041	0.654031	0	0	TRUE
AAEL005457-RA	3049	695	2.13325	1.09687	0	0	TRUE
AAEL005458-RA	1471	1028	0.516957	-0.519424	0	0	TRUE
AAEL005460-RA	262	354	-0.434183	-1.47056	0	0	TRUE
AAEL005461-RA	1739	479	1.86016	0.82378	0	0	TRUE
AAEL005464-RA	378	445	-0.235419	-1.2718	0	0	TRUE
AAEL005469-RA	1811	465	1.96148	0.925103	0	0	TRUE
AAEL005471-RA	8565	762	3.49059	2.45421	0	0	TRUE
AAEL005482-RA	75	332	-2.14622	-3.1826	0	0	TRUE
AAEL005493-RA	1615	426	1.92261	0.886228	0	0	TRUE
AAEL005500-RA	1052	301	1.8053	0.768918	0	0	TRUE
AAEL005501-RA	602	68	3.14616	2.10978	0	0	TRUE
AAEL005510-RA	879	153	2.52233	1.48595	0	0	TRUE
AAEL005511-RA	1486	453	1.71385	0.67747	0	0	TRUE
AAEL005513-RA	1363	301	2.17895	1.14257	0	0	TRUE
AAEL005515-RE	4739	1143	2.05176	1.01538	0	0	TRUE
AAEL005522-RA	1965	526	1.90139	0.865014	0	0	TRUE
AAEL005523-RA	1247	322	1.95333	0.916948	0	0	TRUE
AAEL005524-RA	962	2079	-1.11178	-2.14816	0	0	TRUE
AAEL005526-RA	717	175	2.03462	0.998237	0	0	TRUE
AAEL005532-RA	1545	381	2.01974	0.983363	0	0	TRUE
AAEL005533-RA	1228	10	6.94017	5.90379	0	0	TRUE
AAEL005543-RA	404	592	-0.551242	-1.58762	0	0	TRUE
AAEL005544-RA	2644	904	1.54833	0.511947	0	0	TRUE
AAEL005558-RA	4376	1484	1.56012	0.523741	0	0	TRUE
AAEL005575-RA	2939	1942	0.597782	-0.438599	0	0	TRUE
AAEL005585-RA	602	126	2.25634	1.21996	0	0	TRUE
AAEL005592-RA	451	76	2.56906	1.53268	0	0	TRUE
AAEL005593-RA	1358	1563	-0.202834	-1.23922	0	0	TRUE
AAEL005597-RA	779	202	1.94727	0.910887	0	0	TRUE
AAEL005604-RA	27	99	-1.87447	-2.91085	0	0	TRUE
AAEL005610-RA	8130	9174	-0.174296	-1.21068	0	0	TRUE
AAEL005613-RA	2140	478	2.16253	1.12615	0	0	TRUE
AAEL005617-RA	2156	1485	0.537894	-0.498487	0	0	TRUE
AAEL005618-RA	401	619	-0.626337	-1.66272	0	0	TRUE
AAEL005629-RA	20860	12538	0.734432	-0.301949	0	0	TRUE
AAEL005634-RA	1332	299	2.15538	1.119	0	0	TRUE
AAEL005635-RA	1352	325	2.05658	1.0202	0	0	TRUE
AAEL005638-RA	1118	1132	-0.0179538	-1.05433	0	0	TRUE
AAEL005651-RA	3021	1092	1.46805	0.431672	0	0	TRUE
AAEL005656-RA	771	657	0.230837	-0.805543	0	0	TRUE
AAEL005662-RA	2495	804	1.63377	0.597392	0	0	TRUE
AAEL005667-RA	726	903	-0.314756	-1.35114	0	0	TRUE
AAEL005705-RA	757	162	2.2243	1.18792	0	0	TRUE
AAEL005706-RA	1089	215	2.3406	1.30421	0	0	TRUE
AAEL005709-RA	1644	469	1.80955	0.77317	0	0	TRUE
AAEL005712-RA	8310	2026	2.03621	0.999833	0	0	TRUE
AAEL005719-RA	677	147	2.20334	1.16696	0	0	TRUE
AAEL005722-RA	43934	31774	0.467491	-0.56889	0	0	TRUE
AAEL005728-RA	2456	856	1.52063	0.484247	0	0	TRUE
AAEL005733-RA	427	770	-0.850622	-1.887	0	0	TRUE
AAEL005739-RA	108	156	-0.530515	-1.5669	0	0	TRUE
AAEL005740-RA	2567	2079	0.304194	-0.732187	0	0	TRUE
AAEL005748-RA	158	310	-0.972344	-2.00872	0	0	TRUE
AAEL005763-RA	2989	451	2.72846	1.69208	0	0	TRUE
AAEL005766-RA	4588	4918	-0.100206	-1.13659	0	0	TRUE
AAEL005766-RB	8681	1016	3.09496	2.05858	0	0	TRUE
AAEL005768-RA	589	1046	-0.828543	-1.86492	0	0	TRUE
AAEL005769-RA	204	239	-0.228441	-1.26482	0	0	TRUE
AAEL005772-RA	956	1027	-0.103354	-1.13973	0	0	TRUE
AAEL005790-RA	3090	3171	-0.037331	-1.07371	0	0	TRUE
AAEL005808-RA	184	306	-0.733826	-1.77021	0	0	TRUE
AAEL005811-RA	1392	427	1.70485	0.66847	0	0	TRUE
AAEL005813-RA	3283	740	2.14942	1.11304	0	0	TRUE
AAEL005817-RA	29420	19662	0.581387	-0.454994	0	0	TRUE
AAEL005819-RA	268	435	-0.698782	-1.73516	0	0	TRUE
AAEL005821-RA	5867	1018	2.52689	1.4905	0	0	TRUE
AAEL005827-RA	1638	270	2.6009	1.56452	0	0	TRUE
AAEL005830-RA	1086	236	2.20217	1.16578	0	0	TRUE
AAEL005832-RA	976	1101	-0.173861	-1.21024	0	0	TRUE
AAEL005833-RA	2708	556	2.28407	1.24769	0	0	TRUE
AAEL005837-RA	1047	208	2.33161	1.29523	0	0	TRUE
AAEL005839-RA	191	259	-0.439379	-1.47576	0	0	TRUE
AAEL005852-RA	2851	727	1.97144	0.93506	0	0	TRUE
AAEL005856-RA	2506	505	2.31103	1.27465	0	0	TRUE
AAEL005861-RA	5374	1288	2.06086	1.02448	0	0	TRUE
AAEL005868-RA	335	436	-0.380167	-1.41655	0	0	TRUE
AAEL005886-RA	2910	961	1.59841	0.56203	0	0	TRUE
AAEL005888-RA	442	81	2.44805	1.41167	0	0	TRUE
AAEL005893-RA	638	117	2.44705	1.41067	0	0	TRUE
AAEL005900-RA	625	62	3.33352	2.29714	0	0	TRUE
AAEL005904-RA	1852	285	2.70005	1.66367	0	0	TRUE
AAEL005915-RA	1435	426	1.75213	0.715745	0	0	TRUE
AAEL005916-RA	1340	294	2.18834	1.15196	0	0	TRUE
AAEL005918-RA	1027	217	2.24267	1.20629	0	0	TRUE
AAEL005922-RA	414	65	2.67112	1.63474	0	0	TRUE
AAEL005929-RA	1149	230	2.32067	1.28429	0	0	TRUE
AAEL005930-RA	11488	3394	1.75907	0.722688	0	0	TRUE
AAEL005931-RA	4472	1582	1.49917	0.46279	0	0	TRUE
AAEL005937-RA	2791	1004	1.47502	0.438642	0	0	TRUE
AAEL005938-RA	611	125	2.28924	1.25286	0	0	TRUE
AAEL005943-RA	487	92	2.40422	1.36784	0	0	TRUE
AAEL005946-RA	1089	1269	-0.220688	-1.25707	0	0	TRUE
AAEL005950-RA	118	202	-0.775568	-1.81195	0	0	TRUE
AAEL005961-RA	4187	11368	-1.44099	-2.47737	0	0	TRUE
AAEL005962-RA	676	152	2.15295	1.11657	0	0	TRUE
AAEL005968-RA	457	87	2.39311	1.35673	0	0	TRUE
AAEL005970-RA	3649	1116	1.70916	0.672783	0	0	TRUE
AAEL005977-RA	213	233	-0.129477	-1.16586	0	0	TRUE
AAEL006000-RB	168	226	-0.427862	-1.46424	0	0	TRUE
AAEL006004-RA	251	338	-0.429336	-1.46572	0	0	TRUE
AAEL006006-RA	1176	265	2.14982	1.11344	0	0	TRUE
AAEL006007-RA	1434	1044	0.457923	-0.578458	0	0	TRUE
AAEL006012-RA	1799	333	2.4336	1.39722	0	0	TRUE
AAEL006013-RA	2151	688	1.64453	0.608146	0	0	TRUE
AAEL006020-RA	1433	342	2.06697	1.03059	0	0	TRUE
AAEL006022-RA	2789	755	1.8852	0.848819	0	0	TRUE
AAEL006037-RA	888	88	3.33498	2.2986	0	0	TRUE
AAEL006038-RA	4902	1587	1.62707	0.590688	0	0	TRUE
AAEL006040-RA	2197	654	1.74817	0.711791	0	0	TRUE
AAEL006050-RA	1353	291	2.21707	1.18069	0	0	TRUE
AAEL006056-RA	853	214	1.99493	0.958554	0	0	TRUE
AAEL006057-RA	1306	400	1.70708	0.670702	0	0	TRUE
AAEL006062-RA	842	220	1.93632	0.899936	0	0	TRUE
AAEL006063-RA	636	152	2.06496	1.02857	0	0	TRUE
AAEL006070-RA	2557	4770	-0.899537	-1.93592	0	0	TRUE
AAEL006073-RA	1933	425	2.18531	1.14893	0	0	TRUE
AAEL006082-RA	1626	473	1.78142	0.745034	0	0	TRUE
AAEL006085-RA	6493	833	2.9625	1.92612	0	0	TRUE
AAEL006087-RA	3092	871	1.8278	0.791415	0	0	TRUE
AAEL006096-RA	106	174	-0.715023	-1.7514	0	0	TRUE
AAEL006112-RA	550	92	2.57973	1.54335	0	0	TRUE
AAEL006113-RA	376	36	3.38466	2.34828	0	0	TRUE
AAEL006116-RA	1918	619	1.63159	0.595211	0	0	TRUE
AAEL006121-RA	885	242	1.87067	0.83429	0	0	TRUE
AAEL006124-RA	1438	386	1.89739	0.86101	0	0	TRUE
AAEL006126-RB	159	0	NA	NA	0	0	TRUE
AAEL006136-RA	472	474	-0.0061002	-1.04248	0	0	TRUE
AAEL006138-RA	118666	8	13.8565	12.8202	0	0	TRUE
AAEL006139-RA	1129	1082	0.061345	-0.975036	0	0	TRUE
AAEL006140-RA	968	115	3.07337	2.03699	0	0	TRUE
AAEL006143-RA	548	524	0.0646091	-0.971772	0	0	TRUE
AAEL006149-RA	970	245	1.9852	0.948822	0	0	TRUE
AAEL006152-RA	944	235	2.00613	0.969745	0	0	TRUE
AAEL006155-RA	2150	399	2.42988	1.3935	0	0	TRUE
AAEL006156-RA	1088	32	5.08746	4.05108	0	0	TRUE
AAEL006164-RA	308	339	-0.138355	-1.17474	0	0	TRUE
AAEL006169-RA	1985	1322	0.586417	-0.449964	0	0	TRUE
AAEL006174-RA	1282	357	1.8444	0.808019	0	0	TRUE
AAEL006177-RA	1643	316	2.37834	1.34196	0	0	TRUE
AAEL006185-RA	1252	364	1.78222	0.745843	0	0	TRUE
AAEL006186-RA	888	706	0.330891	-0.705489	0	0	TRUE
AAEL006190-RA	136	221	-0.70044	-1.73682	0	0	TRUE
AAEL006191-RA	1757	354	2.31129	1.27491	0	0	TRUE
AAEL006194-RA	1537	1101	0.481303	-0.555078	0	0	TRUE
AAEL006196-RA	4239	920	2.20402	1.16764	0	0	TRUE
AAEL006201-RA	150	201	-0.422233	-1.45861	0	0	TRUE
AAEL006205-RB	1279	290	2.14089	1.10451	0	0	TRUE
AAEL006208-RA	1457	282	2.36923	1.33285	0	0	TRUE
AAEL006209-RA	738	125	2.56169	1.52531	0	0	TRUE
AAEL006210-RA	3444	2600	0.405574	-0.630807	0	0	TRUE
AAEL006211-RA	1012	239	2.08213	1.04575	0	0	TRUE
AAEL006216-RA	108	183	-0.760812	-1.79719	0	0	TRUE
AAEL006222-RA	2009	2211	-0.138221	-1.1746	0	0	TRUE
AAEL006224-RA	601	516	0.219994	-0.816387	0	0	TRUE
AAEL006226-RA	1244	231	2.42902	1.39264	0	0	TRUE
AAEL006231-RA	981	246	1.99559	0.959214	0	0	TRUE
AAEL006235-RA	1477	365	2.0167	0.980321	0	0	TRUE
AAEL006239-RA	5778	722	3.0005	1.96412	0	0	TRUE
AAEL006240-RA	338	419	-0.309927	-1.34631	0	0	TRUE
AAEL006243-RA	462	35	3.72247	2.68609	0	0	TRUE
AAEL006247-RA	1805	457	1.98173	0.945352	0	0	TRUE
AAEL006248-RA	89	171	-0.942119	-1.9785	0	0	TRUE
AAEL006249-RA	7697	1674	2.201	1.16462	0	0	TRUE
AAEL006251-RA	499	106	2.23498	1.19859	0	0	TRUE
AAEL006256-RA	645	635	0.0225426	-1.01384	0	0	TRUE
AAEL006259-RA	157984	107647	0.55347	-0.482911	0	0	TRUE
AAEL006278-RA	127	172	-0.43758	-1.47396	0	0	TRUE
AAEL006279-RA	979	143	2.77529	1.73891	0	0	TRUE
AAEL006298-RA	480	91	2.3991	1.36272	0	0	TRUE
AAEL006303-RA	1026	226	2.18264	1.14626	0	0	TRUE
AAEL006307-RA	3657	3346	0.128223	-0.908158	0	0	TRUE
AAEL006315-RA	2816	784	1.84472	0.808341	0	0	TRUE
AAEL006320-RA	3037	733	2.05076	1.01438	0	0	TRUE
AAEL006323-RA	156	243	-0.63941	-1.67579	0	0	TRUE
AAEL006331-RA	1172	203	2.52942	1.49304	0	0	TRUE
AAEL006332-RA	338	53	2.67296	1.63658	0	0	TRUE
AAEL006337-RA	947	220	2.10586	1.06948	0	0	TRUE
AAEL006351-RA	523	450	0.216886	-0.819495	0	0	TRUE
AAEL006362-RA	2521	779	1.6943	0.65792	0	0	TRUE
AAEL006372-RA	87	269	-1.62852	-2.6649	0	0	TRUE
AAEL006374-RA	542	113	2.26197	1.22559	0	0	TRUE
AAEL006381-RA	684	42	4.02554	2.98915	0	0	TRUE
AAEL006389-RA	4212	461	3.19167	2.15529	0	0	TRUE
AAEL006392-RA	1145	242	2.24227	1.20589	0	0	TRUE
AAEL006395-RA	1447	412	1.81235	0.775968	0	0	TRUE
AAEL006407-RA	328	43	2.93129	1.89491	0	0	TRUE
AAEL006415-RA	3277	1081	1.60001	0.563628	0	0	TRUE
AAEL006425-RA	1403	13914	-3.30995	-4.34633	0	0	TRUE
AAEL006435-RA	1304	361	1.85287	0.816492	0	0	TRUE
AAEL006439-RA	237	338	-0.512136	-1.54852	0	0	TRUE
AAEL006441-RA	1279	350	1.86959	0.833209	0	0	TRUE
AAEL006443-RA	74	131	-0.82397	-1.86035	0	0	TRUE
AAEL006446-RA	1468	2126	-0.53429	-1.57067	0	0	TRUE
AAEL006447-RA	1505	453	1.73218	0.6958	0	0	TRUE
AAEL006450-RA	668	134	2.31762	1.28123	0	0	TRUE
AAEL006458-RA	2019	494	2.03106	0.994677	0	0	TRUE
AAEL006460-RA	585	127	2.20361	1.16723	0	0	TRUE
AAEL006466-RA	1749	163	3.42359	2.38721	0	0	TRUE
AAEL006474-RA	1872	467	2.00309	0.966705	0	0	TRUE
AAEL006483-RA	604	4463	-2.88539	-3.92177	0	0	TRUE
AAEL006498-RA	34888	32379	0.107672	-0.928708	0	0	TRUE
AAEL006499-RA	1049	235	2.15828	1.1219	0	0	TRUE
AAEL006511-RA	14970	8584	0.802352	-0.234029	0	0	TRUE
AAEL006512-RA	1678	464	1.85455	0.818165	0	0	TRUE
AAEL006519-RA	3133	880	1.83197	0.795589	0	0	TRUE
AAEL006523-RA	571	100	2.51349	1.47711	0	0	TRUE
AAEL006526-RA	302	325	-0.105891	-1.14227	0	0	TRUE
AAEL006529-RA	1604	398	2.01083	0.974453	0	0	TRUE
AAEL006542-RA	2164	115	4.23399	3.19761	0	0	TRUE
AAEL006556-RA	469	94	2.31886	1.28247	0	0	TRUE
AAEL006560-RA	1133	204	2.47351	1.43713	0	0	TRUE
AAEL006563-RA	11211	5	11.1307	10.0943	0	0	TRUE
AAEL006573-RA	1077	1112	-0.0461385	-1.08252	0	0	TRUE
AAEL006575-RB	314	333	-0.0847576	-1.12114	0	0	TRUE
AAEL006577-RA	3561	1092	1.70531	0.668929	0	0	TRUE
AAEL006581-RA	561	29	4.27388	3.2375	0	0	TRUE
AAEL006582-RA	1885	1887	-0.0015299	-1.03791	0	0	TRUE
AAEL006589-RA	1651	488	1.75839	0.722006	0	0	TRUE
AAEL006609-RA	362	657	-0.859904	-1.89628	0	0	TRUE
AAEL006611-RA	1057	271	1.96361	0.92723	0	0	TRUE
AAEL006617-RA	1287	241	2.41691	1.38053	0	0	TRUE
AAEL006632-RB	300	36	3.05889	2.02251	0	0	TRUE
AAEL006633-RA	1283	323	1.98992	0.953534	0	0	TRUE
AAEL006634-RA	2925	382	2.93679	1.90041	0	0	TRUE
AAEL006640-RA	839	190	2.14267	1.10629	0	0	TRUE
AAEL006642-RA	22617	7812	1.53364	0.497263	0	0	TRUE
AAEL006646-RA	752	172	2.12832	1.09194	0	0	TRUE
AAEL006662-RA	51	129	-1.3388	-2.37518	0	0	TRUE
AAEL006674-RA	971	740	0.391946	-0.644435	0	0	TRUE
AAEL006676-RA	708	142	2.31786	1.28148	0	0	TRUE
AAEL006680-RA	2105	539	1.96546	0.929082	0	0	TRUE
AAEL006684-RA	765	176	2.11988	1.0835	0	0	TRUE
AAEL006691-RA	159	396	-1.31647	-2.35285	0	0	TRUE
AAEL006698-RA	20054	13470	0.57414	-0.462241	0	0	TRUE
AAEL006699-RA	179	357	-0.995964	-2.03235	0	0	TRUE
AAEL006700-RA	11	64	-2.54057	-3.57695	0	0	TRUE
AAEL006704-RA	11308	10383	0.12312	-0.91326	0	0	TRUE
AAEL006712-RA	349	40	3.12516	2.08877	0	0	TRUE
AAEL006713-RA	1455	282	2.36725	1.33087	0	0	TRUE
AAEL006715-RA	959	224	2.09803	1.06165	0	0	TRUE
AAEL006719-RA	2538	1938	0.389123	-0.647257	0	0	TRUE
AAEL006726-RA	2271	569	1.99683	0.960446	0	0	TRUE
AAEL006728-RA	1219	332	1.87644	0.840062	0	0	TRUE
AAEL006730-RA	2101	712	1.56113	0.524746	0	0	TRUE
AAEL006741-RA	2253	1719	0.390278	-0.646103	0	0	TRUE
AAEL006744-RA	3433	828	2.05177	1.01539	0	0	TRUE
AAEL006749-RA	153	196	-0.357322	-1.3937	0	0	TRUE
AAEL006750-RA	522	94	2.47332	1.43694	0	0	TRUE
AAEL006752-RA	1213	244	2.31363	1.27725	0	0	TRUE
AAEL006772-RA	424	67	2.66183	1.62545	0	0	TRUE
AAEL006782-RA	857	121	2.82429	1.78791	0	0	TRUE
AAEL006783-RA	2634	796	1.72642	0.690034	0	0	TRUE
AAEL006788-RA	440	77	2.51457	1.47819	0	0	TRUE
AAEL006792-RA	2521	681	1.88827	0.851889	0	0	TRUE
AAEL006794-RA	3153	640	2.30058	1.2642	0	0	TRUE
AAEL006799-RA	499	93	2.42374	1.38736	0	0	TRUE
AAEL006800-RA	1307	280	2.22276	1.18638	0	0	TRUE
AAEL006803-RA	697	174	2.00207	0.965691	0	0	TRUE
AAEL006805-RA	82	311	-1.92322	-2.9596	0	0	TRUE
AAEL006813-RA	1041	238	2.12894	1.09256	0	0	TRUE
AAEL006815-RA	151	186	-0.300754	-1.33713	0	0	TRUE
AAEL006820-RA	14670	3042	2.26978	1.2334	0	0	TRUE
AAEL006822-RA	390	438	-0.167457	-1.20384	0	0	TRUE
AAEL006823-RA	2797	150	4.22085	3.18447	0	0	TRUE
AAEL006827-RA	400	67	2.57777	1.54139	0	0	TRUE
AAEL006829-RA	1188	865	0.457763	-0.578618	0	0	TRUE
AAEL006830-RA	3706	781	2.24647	1.21009	0	0	TRUE
AAEL006834-RA	359	4297	-3.58127	-4.61765	0	0	TRUE
AAEL006866-RA	6944	5805	0.258471	-0.77791	0	0	TRUE
AAEL006873-RA	1664	1204	0.46682	-0.569561	0	0	TRUE
AAEL006876-RA	2552	785	1.70086	0.664483	0	0	TRUE
AAEL006885-RA	3742	2334	0.681005	-0.355376	0	0	TRUE
AAEL006890-RA	7335	2173	1.75511	0.718728	0	0	TRUE
AAEL006891-RA	844	141	2.58155	1.54517	0	0	TRUE
AAEL006895-RA	923	930	-0.0109001	-1.04728	0	0	TRUE
AAEL006902-RA	18	289	-4.005	-5.04138	0	0	TRUE
AAEL006903-RA	116	3	5.27302	4.23664	0	0	TRUE
AAEL006910-RA	2911	803	1.85804	0.821662	0	0	TRUE
AAEL006919-RA	81	150	-0.888969	-1.92535	0	0	TRUE
AAEL006928-RA	5531	4740	0.222653	-0.813728	0	0	TRUE
AAEL006937-RA	1214	305	1.99289	0.956506	0	0	TRUE
AAEL006946-RA	3663	2364	0.631796	-0.404585	0	0	TRUE
AAEL006956-RA	6431	2265	1.50553	0.469151	0	0	TRUE
AAEL006958-RA	2007	623	1.68774	0.651356	0	0	TRUE
AAEL006959-RA	6126	1770	1.7912	0.754815	0	0	TRUE
AAEL006978-RA	609	663	-0.122567	-1.15895	0	0	TRUE
AAEL006983-RA	409	64	2.67596	1.63958	0	0	TRUE
AAEL006995-RA	88	136	-0.628031	-1.66441	0	0	TRUE
AAEL006998-RA	748	189	1.98465	0.948271	0	0	TRUE
AAEL007007-RA	2431	334	2.86363	1.82725	0	0	TRUE
AAEL007010-RA	167	214	-0.357763	-1.39414	0	0	TRUE
AAEL007017-RA	1919	454	2.07959	1.04321	0	0	TRUE
AAEL007030-RA	7543	478	3.98006	2.94368	0	0	TRUE
AAEL007041-RA	2706	920	1.55646	0.520075	0	0	TRUE
AAEL007043-RA	3156	999	1.65954	0.62316	0	0	TRUE
AAEL007045-RA	531	82	2.69502	1.65864	0	0	TRUE
AAEL007046-RA	1198	140	3.09713	2.06075	0	0	TRUE
AAEL007050-RA	57	264	-2.2115	-3.24788	0	0	TRUE
AAEL007054-RA	784	701	0.161439	-0.874942	0	0	TRUE
AAEL007071-RA	1392	397	1.80995	0.773567	0	0	TRUE
AAEL007075-RA	2502	640	1.96694	0.930557	0	0	TRUE
AAEL007077-RA	1454	448	1.69846	0.662076	0	0	TRUE
AAEL007078-RA	9796	3620	1.4362	0.399822	0	0	TRUE
AAEL007090-RA	547	69	2.98687	1.95049	0	0	TRUE
AAEL007097-RA	15758	1588	3.3108	2.27442	0	0	TRUE
AAEL007102-RA	33	148	-2.16506	-3.20144	0	0	TRUE
AAEL007103-RA	17	141	-3.05209	-4.08847	0	0	TRUE
AAEL007123-RA	1237	317	1.96429	0.92791	0	0	TRUE
AAEL007128-RA	48	187	-1.96193	-2.99831	0	0	TRUE
AAEL007132-RA	9058	2981	1.6034	0.567015	0	0	TRUE
AAEL007135-RA	2020	2089	-0.0484572	-1.08484	0	0	TRUE
AAEL007136-RA	1237	266	2.21735	1.18097	0	0	TRUE
AAEL007137-RA	930	252	1.88381	0.847426	0	0	TRUE
AAEL007139-RA	22	77	-1.80735	-2.84374	0	0	TRUE
AAEL007160-RA	4461	1301	1.77775	0.741365	0	0	TRUE
AAEL007162-RA	952	772	0.302361	-0.73402	0	0	TRUE
AAEL007171-RA	1306	222	2.55652	1.52014	0	0	TRUE
AAEL007176-RA	389	66	2.55923	1.52285	0	0	TRUE
AAEL007181-RA	1708	467	1.87081	0.834433	0	0	TRUE
AAEL007197-RA	228	294	-0.366782	-1.40316	0	0	TRUE
AAEL007201-RA	5911	2197	1.42787	0.391487	0	0	TRUE
AAEL007218-RA	315	330	-0.0671142	-1.1035	0	0	TRUE
AAEL007226-RA	935	189	2.30658	1.2702	0	0	TRUE
AAEL007229-RA	986	155	2.66932	1.63294	0	0	TRUE
AAEL007240-RA	2621	737	1.83038	0.794	0	0	TRUE
AAEL007242-RA	3448	968	1.83268	0.7963	0	0	TRUE
AAEL007244-RA	313	43	2.86375	1.82737	0	0	TRUE
AAEL007245-RA	2628	733	1.84208	0.805699	0	0	TRUE
AAEL007250-RA	386	49	2.97775	1.94137	0	0	TRUE
AAEL007251-RA	509	108	2.23663	1.20025	0	0	TRUE
AAEL007252-RA	3189	494	2.69052	1.65414	0	0	TRUE
AAEL007258-RA	5100	1164	2.13141	1.09503	0	0	TRUE
AAEL007270-RA	1339	299	2.16294	1.12656	0	0	TRUE
AAEL007281-RA	226	890	-1.97748	-3.01386	0	0	TRUE
AAEL007286-RA	762	74	3.36419	2.32781	0	0	TRUE
AAEL007289-RA	902	206	2.13048	1.0941	0	0	TRUE
AAEL007295-RA	258	22	3.5518	2.51541	0	0	TRUE
AAEL007297-RA	1263	336	1.91032	0.873941	0	0	TRUE
AAEL007306-RA	6293	5907	0.0913223	-0.945059	0	0	TRUE
AAEL007308-RA	717	155	2.2097	1.17332	0	0	TRUE
AAEL007309-RA	602	133	2.17834	1.14196	0	0	TRUE
AAEL007312-RA	1074	210	2.35453	1.31815	0	0	TRUE
AAEL007342-RA	1026	1350	-0.395929	-1.43231	0	0	TRUE
AAEL007349-RA	117	261	-1.15754	-2.19392	0	0	TRUE
AAEL007353-RA	999	266	1.90906	0.872678	0	0	TRUE
AAEL007354-RA	270	292	-0.113009	-1.14939	0	0	TRUE
AAEL007358-RA	322	36	3.16099	2.12461	0	0	TRUE
AAEL007360-RA	441	83	2.4096	1.37321	0	0	TRUE
AAEL007376-RA	1779	579	1.61943	0.58305	0	0	TRUE
AAEL007395-RA	661	111	2.57409	1.53771	0	0	TRUE
AAEL007397-RA	1959	425	2.20458	1.1682	0	0	TRUE
AAEL007402-RA	4296	1113	1.94854	0.91216	0	0	TRUE
AAEL007416-RA	472	30	3.97575	2.93937	0	0	TRUE
AAEL007417-RA	4738	1076	2.1386	1.10222	0	0	TRUE
AAEL007432-RA	75427	96	9.61783	8.58145	0	0	TRUE
AAEL007436-RA	872	130	2.74582	1.70944	0	0	TRUE
AAEL007447-RA	2030	354	2.51966	1.48328	0	0	TRUE
AAEL007449-RA	3785	945	2.00191	0.965526	0	0	TRUE
AAEL007452-RA	1503	1571	-0.0638382	-1.10022	0	0	TRUE
AAEL007454-RA	952	192	2.30986	1.27347	0	0	TRUE
AAEL007458-RA	604	76	2.99048	1.9541	0	0	TRUE
AAEL007465-RA	345	399	-0.209792	-1.24617	0	0	TRUE
AAEL007473-RA	188	229	-0.284615	-1.321	0	0	TRUE
AAEL007478-RA	901	840	0.101138	-0.935243	0	0	TRUE
AAEL007480-RA	897	184	2.2854	1.24902	0	0	TRUE
AAEL007488-RA	877	773	0.182108	-0.854272	0	0	TRUE
AAEL007496-RA	588	118	2.31703	1.28065	0	0	TRUE
AAEL007501-RA	612	117	2.38702	1.35064	0	0	TRUE
AAEL007506-RA	6684	2343	1.51235	0.475974	0	0	TRUE
AAEL007512-RA	766	196	1.96649	0.93011	0	0	TRUE
AAEL007535-RA	257	308	-0.261162	-1.29754	0	0	TRUE
AAEL007538-RA	1670	364	2.19784	1.16146	0	0	TRUE
AAEL007542-RA	322	520	-0.691451	-1.72783	0	0	TRUE
AAEL007544-RA	1603	357	2.16678	1.1304	0	0	TRUE
AAEL007555-RA	8235	451	4.19057	3.15419	0	0	TRUE
AAEL007558-RA	1984	620	1.67807	0.641691	0	0	TRUE
AAEL007562-RA	833	141	2.56262	1.52624	0	0	TRUE
AAEL007563-RA	3672	920	1.99686	0.960479	0	0	TRUE
AAEL007569-RA	1852	542	1.77272	0.736339	0	0	TRUE
AAEL007584-RA	1227	194	2.66101	1.62463	0	0	TRUE
AAEL007585-RA	192	0	NA	NA	0	0	TRUE
AAEL007599-RA	4728	2	11.207	10.1706	0	0	TRUE
AAEL007601-RA	2404	1	11.2312	10.1948	0	0	TRUE
AAEL007606-RA	382	56	2.77007	1.73369	0	0	TRUE
AAEL007609-RA	4459	1022	2.12533	1.08894	0	0	TRUE
AAEL007613-RA	619	133	2.21851	1.18213	0	0	TRUE
AAEL007619-RA	382	373	0.034397	-1.00198	0	0	TRUE
AAEL007637-RA	1398	279	2.32503	1.28865	0	0	TRUE
AAEL007638-RA	2094	477	2.1342	1.09782	0	0	TRUE
AAEL007649-RA	468	81	2.53051	1.49413	0	0	TRUE
AAEL007653-RA	122	784	-2.68397	-3.72035	0	0	TRUE
AAEL007657-RA	2003	648	1.6281	0.591716	0	0	TRUE
AAEL007672-RA	892	186	2.26174	1.22536	0	0	TRUE
AAEL007680-RA	162	298	-0.879319	-1.9157	0	0	TRUE
AAEL007681-RA	4235	4284	-0.0165965	-1.05298	0	0	TRUE
AAEL007684-RA	6	55	-3.1964	-4.23278	0	0	TRUE
AAEL007686-RA	1239	211	2.55386	1.51748	0	0	TRUE
AAEL007690-RA	1877	474	1.98547	0.949089	0	0	TRUE
AAEL007696-RA	1098	312	1.81526	0.778879	0	0	TRUE
AAEL007698-RA	5383	1029	2.38717	1.35079	0	0	TRUE
AAEL007701-RA	1139	250	2.18777	1.15139	0	0	TRUE
AAEL007713-RA	638	131	2.28399	1.24761	0	0	TRUE
AAEL007718-RA	5146	3062	0.748977	-0.287404	0	0	TRUE
AAEL007726-RA	514	83	2.63059	1.5942	0	0	TRUE
AAEL007778-RA	1674	1589	0.0751804	-0.9612	0	0	TRUE
AAEL007783-RA	1189	183	2.69983	1.66345	0	0	TRUE
AAEL007784-RA	98	172	-0.811555	-1.84794	0	0	TRUE
AAEL007787-RA	5059	1603	1.65808	0.621697	0	0	TRUE
AAEL007791-RA	34	108	-1.66742	-2.70381	0	0	TRUE
AAEL007797-RA	543	115	2.23932	1.20294	0	0	TRUE
AAEL007802-RA	782	134	2.54494	1.50855	0	0	TRUE
AAEL007803-RA	844	147	2.52143	1.48505	0	0	TRUE
AAEL007807-RA	78	170	-1.12399	-2.16037	0	0	TRUE
AAEL007810-RA	774	136	2.50873	1.47235	0	0	TRUE
AAEL007812-RA	1743	5	8.44543	7.40905	0	0	TRUE
AAEL007813-RA	2680	541	2.30853	1.27215	0	0	TRUE
AAEL007818-RB	9	496	-5.78427	-6.82065	0	0	TRUE
AAEL007823-RA	3459	1116	1.63202	0.595637	0	0	TRUE
AAEL007829-RA	1058	239	2.14626	1.10988	0	0	TRUE
AAEL007840-RA	1031	219	2.23504	1.19866	0	0	TRUE
AAEL007841-RA	5681	1518	1.90397	0.867592	0	0	TRUE
AAEL007847-RA	2353	384	2.61532	1.57894	0	0	TRUE
AAEL007853-RA	505	106	2.25222	1.21584	0	0	TRUE
AAEL007857-RA	1155	256	2.17368	1.1373	0	0	TRUE
AAEL007861-RA	58	136	-1.22948	-2.26586	0	0	TRUE
AAEL007863-RA	786	160	2.29646	1.26008	0	0	TRUE
AAEL007868-RA	5018	5179	-0.0455611	-1.08194	0	0	TRUE
AAEL007874-RA	707	656	0.108014	-0.928366	0	0	TRUE
AAEL007880-RA	19131	3813	2.32691	1.29053	0	0	TRUE
AAEL007881-RA	3263	2127	0.617379	-0.419002	0	0	TRUE
AAEL007888-RA	2736	1827	0.582592	-0.453789	0	0	TRUE
AAEL007892-RA	1946	522	1.89839	0.862009	0	0	TRUE
AAEL007898-RA	4897	3961	0.306033	-0.730347	0	0	TRUE
AAEL007905-RA	494	30	4.04148	3.0051	0	0	TRUE
AAEL007909-RA	1350	142	3.249	2.21262	0	0	TRUE
AAEL007926-RA	2770	580	2.25576	1.21938	0	0	TRUE
AAEL007931-RA	447	75	2.57531	1.53893	0	0	TRUE
AAEL007945-RA	4398	2819	0.641664	-0.394717	0	0	TRUE
AAEL007948-RA	459	41	3.4848	2.44842	0	0	TRUE
AAEL007951-RA	1580	230	2.78022	1.74384	0	0	TRUE
AAEL007971-RA	1969	536	1.87716	0.840777	0	0	TRUE
AAEL007980-RA	1406	371	1.92211	0.885725	0	0	TRUE
AAEL007986-RA	5124	3514	0.544156	-0.492225	0	0	TRUE
AAEL007987-RA	2949	758	1.95996	0.923575	0	0	TRUE
AAEL007990-RB	173	231	-0.417121	-1.4535	0	0	TRUE
AAEL008000-RA	1303	352	1.88819	0.851809	0	0	TRUE
AAEL008002-RA	2218	2122	0.0638347	-0.972546	0	0	TRUE
AAEL008006-RA	1169	1241	-0.0862282	-1.12261	0	0	TRUE
AAEL008007-RA	169	338	-1	-2.03638	0	0	TRUE
AAEL008015-RA	3086	926	1.73665	0.700273	0	0	TRUE
AAEL008020-RA	1764	513	1.78182	0.745439	0	0	TRUE
AAEL008027-RA	4512	838	2.42874	1.39236	0	0	TRUE
AAEL008028-RA	3031	403	2.91094	1.87456	0	0	TRUE
AAEL008046-RA	1020	99	3.365	2.32862	0	0	TRUE
AAEL008066-RA	29	123	-2.08453	-3.12091	0	0	TRUE
AAEL008068-RA	891	228	1.96639	0.930011	0	0	TRUE
AAEL008069-RA	307	299	0.0380932	-0.998288	0	0	TRUE
AAEL008072-RA	2001	1718	0.219991	-0.81639	0	0	TRUE
AAEL008085-RA	89	356	-2	-3.03638	0	0	TRUE
AAEL008096-RA	527	56	3.2343	2.19792	0	0	TRUE
AAEL008097-RA	316	399	-0.336464	-1.37285	0	0	TRUE
AAEL008100-RA	1504	389	1.95096	0.914582	0	0	TRUE
AAEL008105-RB	591	100	2.56316	1.52678	0	0	TRUE
AAEL008106-RA	267	449	-0.749876	-1.78626	0	0	TRUE
AAEL008107-RA	10708	3652	1.55193	0.51555	0	0	TRUE
AAEL008108-RA	621	544	0.190987	-0.845394	0	0	TRUE
AAEL008110-RA	2064	647	1.67361	0.637225	0	0	TRUE
AAEL008126-RA	1410	331	2.09079	1.05441	0	0	TRUE
AAEL008134-RA	6000	979	2.61558	1.5792	0	0	TRUE
AAEL008137-RA	1138	138	3.04376	2.00738	0	0	TRUE
AAEL008141-RA	587	511	0.200037	-0.836344	0	0	TRUE
AAEL008144-RA	174	366	-1.07276	-2.10914	0	0	TRUE
AAEL008155-RA	193	1348	-2.80415	-3.84053	0	0	TRUE
AAEL008166-RA	8444	6798	0.312816	-0.723565	0	0	TRUE
AAEL008171-RA	4875	1850	1.39788	0.361496	0	0	TRUE
AAEL008177-RA	2232	444	2.32971	1.29332	0	0	TRUE
AAEL008182-RA	920	121	2.92663	1.89025	0	0	TRUE
AAEL008183-RA	393	62	2.66419	1.62781	0	0	TRUE
AAEL008188-RA	37933	26260	0.530587	-0.505794	0	0	TRUE
AAEL008189-RA	585	133	2.13701	1.10063	0	0	TRUE
AAEL008198-RA	3082	961	1.68126	0.644878	0	0	TRUE
AAEL008210-RA	1518	325	2.22366	1.18728	0	0	TRUE
AAEL008216-RA	4243	1203	1.81845	0.782067	0	0	TRUE
AAEL008220-RA	1189	353	1.75201	0.715628	0	0	TRUE
AAEL008242-RA	2414	587	2.03999	1.00361	0	0	TRUE
AAEL008244-RA	2433	826	1.55852	0.522142	0	0	TRUE
AAEL008247-RA	2657	509	2.38406	1.34768	0	0	TRUE
AAEL008257-RA	7093	2171	1.70804	0.671655	0	0	TRUE
AAEL008280-RA	30	84	-1.48543	-2.52181	0	0	TRUE
AAEL008285-RA	35	375	-3.42146	-4.45784	0	0	TRUE
AAEL008289-RA	427	1112	-1.38085	-2.41723	0	0	TRUE
AAEL008291-RA	1271	383	1.73055	0.694167	0	0	TRUE
AAEL008305-RA	2043	1831	0.158057	-0.878323	0	0	TRUE
AAEL008306-RA	3370	992	1.76434	0.727956	0	0	TRUE
AAEL008309-RA	1766	524	1.75285	0.716466	0	0	TRUE
AAEL008310-RA	523	609	-0.219631	-1.25601	0	0	TRUE
AAEL008319-RA	1219	238	2.35666	1.32028	0	0	TRUE
AAEL008328-RA	2010	665	1.59577	0.559388	0	0	TRUE
AAEL008329-RA	16983	10916	0.637647	-0.398734	0	0	TRUE
AAEL008330-RA	1247	262	2.25082	1.21444	0	0	TRUE
AAEL008342-RA	104	156	-0.584963	-1.62134	0	0	TRUE
AAEL008364-RA	2599	827	1.652	0.615617	0	0	TRUE
AAEL008365-RA	127	520	-2.03368	-3.07006	0	0	TRUE
AAEL008366-RA	1147	249	2.20365	1.16727	0	0	TRUE
AAEL008367-RA	435	85	2.35548	1.3191	0	0	TRUE
AAEL008370-RA	3312	756	2.13124	1.09486	0	0	TRUE
AAEL008375-RA	945	240	1.97728	0.940899	0	0	TRUE
AAEL008377-RA	1106	200	2.46728	1.4309	0	0	TRUE
AAEL008381-RA	2155	246	3.13096	2.09458	0	0	TRUE
AAEL008382-RA	1550	371	2.06278	1.0264	0	0	TRUE
AAEL008389-RA	5522	1825	1.59729	0.560914	0	0	TRUE
AAEL008391-RA	348	56	2.63559	1.59921	0	0	TRUE
AAEL008393-RA	1135	230	2.30299	1.26661	0	0	TRUE
AAEL008400-RA	1618	497	1.70289	0.666513	0	0	TRUE
AAEL008413-RA	1235	357	1.79052	0.754134	0	0	TRUE
AAEL008430-RA	772	1631	-1.07908	-2.11546	0	0	TRUE
AAEL008431-RA	4739	937	2.33846	1.30208	0	0	TRUE
AAEL008452-RA	89	160	-0.846195	-1.88258	0	0	TRUE
AAEL008459-RA	841	211	1.99486	0.958482	0	0	TRUE
AAEL008461-RA	4341	1101	1.97921	0.942832	0	0	TRUE
AAEL008462-RA	1750	366	2.25744	1.22106	0	0	TRUE
AAEL008463-RA	710	151	2.23327	1.19689	0	0	TRUE
AAEL008468-RA	2055	197	3.38287	2.34649	0	0	TRUE
AAEL008473-RA	480	534	-0.153805	-1.19019	0	0	TRUE
AAEL008475-RA	1264	262	2.27036	1.23398	0	0	TRUE
AAEL008482-RA	618	146	2.08164	1.04526	0	0	TRUE
AAEL008484-RA	4162	1218	1.77276	0.736382	0	0	TRUE
AAEL008485-RA	646	571	0.178043	-0.858337	0	0	TRUE
AAEL008490-RA	1061	992	0.0970126	-0.939368	0	0	TRUE
AAEL008494-RA	3908	869	2.169	1.13262	0	0	TRUE
AAEL008500-RA	9575	2140	2.16166	1.12528	0	0	TRUE
AAEL008503-RA	781	187	2.06228	1.0259	0	0	TRUE
AAEL008519-RA	1315	165	2.99452	1.95814	0	0	TRUE
AAEL008542-RA	5294	1946	1.44385	0.407466	0	0	TRUE
AAEL008557-RA	1560	406	1.94199	0.905614	0	0	TRUE
AAEL008559-RA	746	99	2.91368	1.87729	0	0	TRUE
AAEL008562-RA	2166	636	1.76793	0.731554	0	0	TRUE
AAEL008565-RA	2486	836	1.57225	0.535871	0	0	TRUE
AAEL008567-RA	16	1167	-6.18859	-7.22497	0	0	TRUE
AAEL008572-RA	866	207	2.06474	1.02836	0	0	TRUE
AAEL008575-RA	811	188	2.10897	1.07259	0	0	TRUE
AAEL008578-RA	3165	809	1.96799	0.931613	0	0	TRUE
AAEL008579-RA	2574	763	1.75426	0.717876	0	0	TRUE
AAEL008580-RA	1665	333	2.32193	1.28555	0	0	TRUE
AAEL008583-RA	482	99	2.28353	1.24715	0	0	TRUE
AAEL008589-RA	81	160	-0.982078	-2.01846	0	0	TRUE
AAEL008594-RA	1481	307	2.27026	1.23388	0	0	TRUE
AAEL008599-RA	115	266	-1.20979	-2.24617	0	0	TRUE
AAEL008600-RA	103	163	-0.662228	-1.69861	0	0	TRUE
AAEL008609-RA	137	234	-0.772333	-1.80871	0	0	TRUE
AAEL008610-RA	616	868	-0.494765	-1.53115	0	0	TRUE
AAEL008611-RA	2714	703	1.94882	0.912443	0	0	TRUE
AAEL008615-RA	930	257	1.85546	0.819082	0	0	TRUE
AAEL008618-RA	1402	413	1.76327	0.726892	0	0	TRUE
AAEL008621-RA	692	66	3.39023	2.35385	0	0	TRUE
AAEL008629-RA	1028	212	2.2777	1.24132	0	0	TRUE
AAEL008630-RA	455	91	2.32193	1.28555	0	0	TRUE
AAEL008635-RA	1283	309	2.05384	1.01746	0	0	TRUE
AAEL008642-RA	2419	715	1.7584	0.722015	0	0	TRUE
AAEL008645-RA	2029	599	1.76014	0.72376	0	0	TRUE
AAEL008650-RA	720	158	2.18807	1.15169	0	0	TRUE
AAEL008651-RA	149	302	-1.01924	-2.05562	0	0	TRUE
AAEL008656-RA	1828	395	2.21034	1.17396	0	0	TRUE
AAEL008658-RA	191	355	-0.894246	-1.93063	0	0	TRUE
AAEL008662-RA	1368	398	1.78123	0.744847	0	0	TRUE
AAEL008670-RA	222	251	-0.177128	-1.21351	0	0	TRUE
AAEL008678-RA	628	117	2.42426	1.38788	0	0	TRUE
AAEL008683-RA	1427	379	1.91272	0.876335	0	0	TRUE
AAEL008687-RA	1906	532	1.84105	0.804669	0	0	TRUE
AAEL008692-RA	819	115	2.83223	1.79585	0	0	TRUE
AAEL008699-RA	8	77	-3.26679	-4.30317	0	0	TRUE
AAEL008701-RA	51	689	-3.75593	-4.79232	0	0	TRUE
AAEL008706-RA	1136	261	2.12184	1.08546	0	0	TRUE
AAEL008709-RA	1000	145	2.78588	1.74949	0	0	TRUE
AAEL008716-RA	861	202	2.09166	1.05528	0	0	TRUE
AAEL008728-RA	964	223	2.11199	1.07561	0	0	TRUE
AAEL008730-RA	2154	397	2.43981	1.40343	0	0	TRUE
AAEL008739-RA	864	228	1.922	0.885617	0	0	TRUE
AAEL008741-RA	1278	284	2.16993	1.13354	0	0	TRUE
AAEL008744-RA	1470	344	2.09534	1.05895	0	0	TRUE
AAEL008753-RA	190	306	-0.687532	-1.72391	0	0	TRUE
AAEL008764-RA	65	207	-1.67112	-2.7075	0	0	TRUE
AAEL008768-RA	1031	240	2.10294	1.06656	0	0	TRUE
AAEL008769-RA	2382	45	5.7261	4.68972	0	0	TRUE
AAEL008773-RA	1336	1064	0.328422	-0.707959	0	0	TRUE
AAEL008777-RA	1767	460	1.9416	0.905215	0	0	TRUE
AAEL008780-RA	125	1	6.96578	5.9294	0	0	TRUE
AAEL008781-RA	1161	4251	-1.87243	-2.90882	0	0	TRUE
AAEL008784-RA	340	1024	-1.59061	-2.62699	0	0	TRUE
AAEL008785-RA	1575	2596	-0.720939	-1.75732	0	0	TRUE
AAEL008789-RA	635	579	0.133193	-0.903188	0	0	TRUE
AAEL008796-RA	1161	271	2.099	1.06262	0	0	TRUE
AAEL008801-RA	656	570	0.202734	-0.833647	0	0	TRUE
AAEL008802-RA	851	1166	-0.454337	-1.49072	0	0	TRUE
AAEL008814-RA	1514	433	1.80593	0.769545	0	0	TRUE
AAEL008828-RA	128	367	-1.51964	-2.55602	0	0	TRUE
AAEL008829-RA	20525	4347	2.23929	1.20291	0	0	TRUE
AAEL008832-RA	4580	1542	1.57054	0.534164	0	0	TRUE
AAEL008833-RA	719	152	2.24192	1.20554	0	0	TRUE
AAEL008844-RA	8471	12381	-0.547524	-1.5839	0	0	TRUE
AAEL008846-RA	400	487	-0.283922	-1.3203	0	0	TRUE
AAEL008848-RA	9414	11236	-0.255249	-1.29163	0	0	TRUE
AAEL008849-RA	5763	1178	2.29048	1.2541	0	0	TRUE
AAEL008862-RA	4479	978	2.19527	1.15889	0	0	TRUE
AAEL008863-RA	1251	161	2.95795	1.92157	0	0	TRUE
AAEL008864-RA	755	188	2.00574	0.969363	0	0	TRUE
AAEL008871-RA	1660	2245	-0.435532	-1.47191	0	0	TRUE
AAEL008876-RA	4213	22	7.5812	6.54482	0	0	TRUE
AAEL008878-RA	1036	215	2.26862	1.23223	0	0	TRUE
AAEL008879-RA	543	68	2.99735	1.96096	0	0	TRUE
AAEL008882-RA	620	2010	-1.69686	-2.73324	0	0	TRUE
AAEL008887-RA	1665	2181	-0.389468	-1.42585	0	0	TRUE
AAEL008894-RA	2581	569	2.18143	1.14505	0	0	TRUE
AAEL008902-RA	4387	1223	1.84281	0.806429	0	0	TRUE
AAEL008905-RA	3988	1045	1.93216	0.895782	0	0	TRUE
AAEL008906-RA	503	100	2.33056	1.29418	0	0	TRUE
AAEL008930-RA	3071	981	1.64638	0.610003	0	0	TRUE
AAEL008936-RA	90	138	-0.616671	-1.65305	0	0	TRUE
AAEL008952-RA	2216	614	1.85165	0.815266	0	0	TRUE
AAEL008958-RA	7025	2314	1.60211	0.565729	0	0	TRUE
AAEL008960-RA	1583	383	2.04724	1.01086	0	0	TRUE
AAEL008963-RA	4561	484	3.23627	2.19989	0	0	TRUE
AAEL009018-RA	36	113	-1.65025	-2.68663	0	0	TRUE
AAEL009023-RA	450	52	3.11334	2.07696	0	0	TRUE
AAEL009057-RA	1183	229	2.36903	1.33265	0	0	TRUE
AAEL009061-RA	4029	736	2.45264	1.41626	0	0	TRUE
AAEL009066-RA	1424	1485	-0.0605138	-1.09689	0	0	TRUE
AAEL009073-RA	5431	2023	1.42472	0.388341	0	0	TRUE
AAEL009074-RA	3414	3150	0.116111	-0.92027	0	0	TRUE
AAEL009077-RA	853	108	2.98151	1.94513	0	0	TRUE
AAEL009078-RA	2469	2608	-0.079017	-1.1154	0	0	TRUE
AAEL009080-RB	1387	366	1.92205	0.885671	0	0	TRUE
AAEL009081-RA	9187	5426	0.759705	-0.276676	0	0	TRUE
AAEL009084-RA	659	119	2.46932	1.43294	0	0	TRUE
AAEL009085-RA	2242	748	1.58368	0.547295	0	0	TRUE
AAEL009093-RA	991	277	1.839	0.802618	0	0	TRUE
AAEL009101-RA	5271	3202	0.719103	-0.317277	0	0	TRUE
AAEL009108-RA	15	69	-2.20163	-3.23801	0	0	TRUE
AAEL009114-RA	45	113	-1.32833	-2.36471	0	0	TRUE
AAEL009116-RA	134	336	-1.32623	-2.36261	0	0	TRUE
AAEL009131-RA	481	747	-0.635071	-1.67145	0	0	TRUE
AAEL009142-RA	2532	711	1.83236	0.795975	0	0	TRUE
AAEL009157-RA	2176	629	1.79055	0.754166	0	0	TRUE
AAEL009166-RA	2135	0	NA	NA	0	0	TRUE
AAEL009169-RA	758	853	-0.170348	-1.20673	0	0	TRUE
AAEL009171-RA	308	373	-0.276245	-1.31263	0	0	TRUE
AAEL009172-RA	2685	901	1.57532	0.538942	0	0	TRUE
AAEL009181-RA	564	692	-0.295077	-1.33146	0	0	TRUE
AAEL009185-RA	12869	12129	0.0854393	-0.950941	0	0	TRUE
AAEL009189-RA	3929	1333	1.55949	0.523105	0	0	TRUE
AAEL009201-RA	4195	3601	0.220273	-0.816108	0	0	TRUE
AAEL009205-RA	58	131	-1.17544	-2.21182	0	0	TRUE
AAEL009212-RC	637	120	2.40826	1.37188	0	0	TRUE
AAEL009219-RA	464	1093	-1.2361	-2.27248	0	0	TRUE
AAEL009234-RA	403	68	2.56717	1.53079	0	0	TRUE
AAEL009235-RA	867	212	2.03197	0.995587	0	0	TRUE
AAEL009238-RA	1343	250	2.42546	1.38908	0	0	TRUE
AAEL009244-RA	3479	3455	0.00998697	-1.02639	0	0	TRUE
AAEL009257-RA	3004	2749	0.127978	-0.908403	0	0	TRUE
AAEL009262-RA	1097	190	2.52949	1.49311	0	0	TRUE
AAEL009265-RA	4501	1013	2.15161	1.11523	0	0	TRUE
AAEL009273-RA	1487	312	2.25279	1.21641	0	0	TRUE
AAEL009274-RA	873	191	2.19241	1.15603	0	0	TRUE
AAEL009287-RA	7793	2787	1.48347	0.447085	0	0	TRUE
AAEL009308-RA	902	232	1.959	0.922622	0	0	TRUE
AAEL009309-RA	1053	252	2.06301	1.02663	0	0	TRUE
AAEL009310-RA	4227	243	4.12061	3.08423	0	0	TRUE
AAEL009313-RA	7239	4181	0.791942	-0.244438	0	0	TRUE
AAEL009323-RA	118	385	-1.70607	-2.74245	0	0	TRUE
AAEL009326-RA	2034	564	1.85055	0.814172	0	0	TRUE
AAEL009330-RA	367	2087	-2.50758	-3.54396	0	0	TRUE
AAEL009340-RA	602	121	2.31476	1.27838	0	0	TRUE
AAEL009341-RA	20274	12544	0.692633	-0.343748	0	0	TRUE
AAEL009345-RA	4332	883	2.29455	1.25817	0	0	TRUE
AAEL009346-RA	863	742	0.217941	-0.818439	0	0	TRUE
AAEL009347-RA	2184	375	2.54201	1.50563	0	0	TRUE
AAEL009349-RA	571	91	2.64955	1.61317	0	0	TRUE
AAEL009351-RA	1968	1384	0.507886	-0.528495	0	0	TRUE
AAEL009357-RA	3681	1005	1.8729	0.836521	0	0	TRUE
AAEL009360-RA	464	84	2.46566	1.42928	0	0	TRUE
AAEL009362-RA	1520	355	2.09818	1.0618	0	0	TRUE
AAEL009364-RA	1452	296	2.29437	1.25799	0	0	TRUE
AAEL009381-RA	4239	1101	1.94491	0.908529	0	0	TRUE
AAEL009382-RA	1626	353	2.20359	1.16721	0	0	TRUE
AAEL009387-RA	31	116	-1.90378	-2.94017	0	0	TRUE
AAEL009391-RA	2843	600	2.24438	1.208	0	0	TRUE
AAEL009392-RA	3700	977	1.92109	0.884714	0	0	TRUE
AAEL009395-RA	767	148	2.37363	1.33725	0	0	TRUE
AAEL009397-RA	1927	443	2.12098	1.0846	0	0	TRUE
AAEL009405-RA	1789	407	2.13605	1.09967	0	0	TRUE
AAEL009411-RA	984	168	2.5502	1.51382	0	0	TRUE
AAEL009414-RA	3123	3238	-0.0521704	-1.08855	0	0	TRUE
AAEL009420-RA	76	192	-1.33703	-2.37342	0	0	TRUE
AAEL009423-RA	1264	371	1.76851	0.732125	0	0	TRUE
AAEL009427-RA	4377	941	2.21768	1.18129	0	0	TRUE
AAEL009428-RA	1779	474	1.90811	0.871727	0	0	TRUE
AAEL009438-RA	405	72	2.49185	1.45547	0	0	TRUE
AAEL009459-RA	96	330	-1.78136	-2.81774	0	0	TRUE
AAEL009465-RA	632	151	2.06538	1.029	0	0	TRUE
AAEL009467-RA	243	416	-0.775627	-1.81201	0	0	TRUE
AAEL009475-RA	3026	829	1.86797	0.831587	0	0	TRUE
AAEL009483-RA	238	259	-0.121991	-1.15837	0	0	TRUE
AAEL009487-RA	547	2382	-2.12256	-3.15894	0	0	TRUE
AAEL009490-RA	2539	570	2.15523	1.11885	0	0	TRUE
AAEL009491-RA	807	86	3.23016	2.19378	0	0	TRUE
AAEL009496-RA	20048	14831	0.434842	-0.601538	0	0	TRUE
AAEL009506-RA	19012	10336	0.879232	-0.157149	0	0	TRUE
AAEL009508-RA	4254	908	2.22806	1.19167	0	0	TRUE
AAEL009515-RA	733	184	1.99411	0.957727	0	0	TRUE
AAEL009519-RA	4223	633	2.73799	1.70161	0	0	TRUE
AAEL009531-RA	801	167	2.26195	1.22557	0	0	TRUE
AAEL009534-RA	1743	484	1.84849	0.812113	0	0	TRUE
AAEL009572-RA	3006	698	2.10655	1.07017	0	0	TRUE
AAEL009577-RA	4	48	-3.58496	-4.62134	0	0	TRUE
AAEL009583-RA	2787	2090	0.41521	-0.621171	0	0	TRUE
AAEL009585-RA	51	106	-1.0555	-2.09188	0	0	TRUE
AAEL009596-RA	3099	433	2.83936	1.80298	0	0	TRUE
AAEL009600-RA	1388	433	1.68057	0.644188	0	0	TRUE
AAEL009612-RA	1361	325	2.06616	1.02977	0	0	TRUE
AAEL009615-RA	2128	1830	0.217655	-0.818726	0	0	TRUE
AAEL009625-RA	264	452	-0.775785	-1.81217	0	0	TRUE
AAEL009629-RA	1511	1954	-0.370927	-1.40731	0	0	TRUE
AAEL009636-RB	2859	92	4.95773	3.92135	0	0	TRUE
AAEL009646-RA	6957	2148	1.69547	0.65909	0	0	TRUE
AAEL009649-RA	1332	345	1.94893	0.912545	0	0	TRUE
AAEL009662-RA	1521	376	2.01622	0.979835	0	0	TRUE
AAEL009669-RA	1174	50	4.55336	3.51698	0	0	TRUE
AAEL009672-RA	1216	278	2.12899	1.09261	0	0	TRUE
AAEL009678-RA	4315	1273	1.76113	0.724747	0	0	TRUE
AAEL009691-RA	5957	2153	1.46824	0.431857	0	0	TRUE
AAEL009702-RA	1838	530	1.79407	0.757692	0	0	TRUE
AAEL009704-RA	842	157	2.42306	1.38667	0	0	TRUE
AAEL009747-RA	28528	19034	0.5838	-0.452581	0	0	TRUE
AAEL009749-RA	550	69	2.99476	1.95838	0	0	TRUE
AAEL009760-RA	612	1711	-1.48324	-2.51962	0	0	TRUE
AAEL009765-RA	1837	338	2.44226	1.40588	0	0	TRUE
AAEL009766-RA	2813	351	3.00257	1.96619	0	0	TRUE
AAEL009795-RA	666	1276	-0.938034	-1.97442	0	0	TRUE
AAEL009806-RA	1922	469	2.03495	0.998568	0	0	TRUE
AAEL009815-RA	995	242	2.03969	1.00331	0	0	TRUE
AAEL009824-RA	4686	1294	1.85652	0.820138	0	0	TRUE
AAEL009825-RA	8199	6303	0.379409	-0.656972	0	0	TRUE
AAEL009829-RA	863	140	2.62393	1.58755	0	0	TRUE
AAEL009836-RA	123	178	-0.533219	-1.5696	0	0	TRUE
AAEL009837-RA	415	442	-0.090935	-1.12732	0	0	TRUE
AAEL009839-RA	1319	301	2.13161	1.09523	0	0	TRUE
AAEL009840-RA	11	202	-4.19878	-5.23516	0	0	TRUE
AAEL009842-RA	333	339	-0.0257631	-1.06214	0	0	TRUE
AAEL009843-RA	3437	115	4.90144	3.86506	0	0	TRUE
AAEL009844-RA	518	989	-0.933018	-1.9694	0	0	TRUE
AAEL009847-RA	940	883	0.0902473	-0.946134	0	0	TRUE
AAEL009851-RA	1572	294	2.41871	1.38233	0	0	TRUE
AAEL009853-RA	228	12	4.24793	3.21155	0	0	TRUE
AAEL009856-RA	31	122	-1.97654	-3.01292	0	0	TRUE
AAEL009859-RA	5286	7245	-0.454809	-1.49119	0	0	TRUE
AAEL009869-RA	1837	1412	0.379612	-0.656769	0	0	TRUE
AAEL009871-RA	1855	525	1.82103	0.784649	0	0	TRUE
AAEL009872-RA	3576	2418	0.564532	-0.471848	0	0	TRUE
AAEL009878-RA	1970	559	1.81728	0.780895	0	0	TRUE
AAEL009880-RA	539	97	2.47423	1.43785	0	0	TRUE
AAEL009881-RA	513	471	0.123232	-0.913149	0	0	TRUE
AAEL009883-RA	2295	584	1.97445	0.938073	0	0	TRUE
AAEL009884-RA	6835	1613	2.08319	1.04681	0	0	TRUE
AAEL009887-RA	1178	257	2.1965	1.16012	0	0	TRUE
AAEL009888-RA	1583	461	1.77982	0.743442	0	0	TRUE
AAEL009893-RA	3112	654	2.25048	1.2141	0	0	TRUE
AAEL009895-RA	1122	1064	0.0765745	-0.959806	0	0	TRUE
AAEL009899-RA	1571	1800	-0.196314	-1.23269	0	0	TRUE
AAEL009903-RA	2741	767	1.8374	0.801023	0	0	TRUE
AAEL009904-RA	123	517	-2.07151	-3.10789	0	0	TRUE
AAEL009905-RA	1102	217	2.34436	1.30798	0	0	TRUE
AAEL009910-RA	514	872	-0.76256	-1.79894	0	0	TRUE
AAEL009934-RA	1987	519	1.93679	0.900405	0	0	TRUE
AAEL009935-RA	197	0	NA	NA	0	0	TRUE
AAEL009951-RA	261	387	-0.568284	-1.60466	0	0	TRUE
AAEL009955-RA	50743	6251	3.02105	1.98467	0	0	TRUE
AAEL009959-RA	5852	1768	1.72681	0.690431	0	0	TRUE
AAEL009962-RA	484	41	3.56131	2.52493	0	0	TRUE
AAEL009964-RA	2759	2684	0.0397608	-0.99662	0	0	TRUE
AAEL009985-RA	1423	2764	-0.957822	-1.9942	0	0	TRUE
AAEL009987-RA	562	97	2.53451	1.49813	0	0	TRUE
AAEL009994-RA	63127	49242	0.358368	-0.678013	0	0	TRUE
AAEL010007-RA	1041	286	1.86388	0.827502	0	0	TRUE
AAEL010008-RA	1245	257	2.27631	1.23992	0	0	TRUE
AAEL010014-RA	403	1181	-1.55116	-2.58754	0	0	TRUE
AAEL010017-RA	4364	864	2.33655	1.30017	0	0	TRUE
AAEL010018-RA	4291	1413	1.60255	0.566172	0	0	TRUE
AAEL010022-RA	755	183	2.04463	1.00825	0	0	TRUE
AAEL010024-RA	466	88	2.40475	1.36837	0	0	TRUE
AAEL010032-RA	10078	964	3.38603	2.34965	0	0	TRUE
AAEL010048-RA	1513	294	2.36352	1.32714	0	0	TRUE
AAEL010057-RA	1032	294	1.81155	0.775174	0	0	TRUE
AAEL010059-RA	5752	3371	0.770887	-0.265494	0	0	TRUE
AAEL010060-RA	1887	429	2.13704	1.10066	0	0	TRUE
AAEL010065-RA	3510	539	2.70311	1.66673	0	0	TRUE
AAEL010069-RA	1166	298	1.96818	0.931803	0	0	TRUE
AAEL010071-RA	1206	277	2.12227	1.08589	0	0	TRUE
AAEL010074-RA	1403	297	2.23998	1.2036	0	0	TRUE
AAEL010075-RA	34	155	-2.18866	-3.22504	0	0	TRUE
AAEL010077-RA	684	163	2.06912	1.03274	0	0	TRUE
AAEL010080-RA	1651	324	2.34927	1.31289	0	0	TRUE
AAEL010086-RA	539	62	3.11995	2.08356	0	0	TRUE
AAEL010087-RA	1243	312	1.99421	0.957828	0	0	TRUE
AAEL010094-RA	7542	1090	2.79062	1.75424	0	0	TRUE
AAEL010097-RA	26921	4503	2.57977	1.54339	0	0	TRUE
AAEL010109-RA	1372	145	3.24216	2.20577	0	0	TRUE
AAEL010125-RA	166	351	-1.08029	-2.11667	0	0	TRUE
AAEL010143-RA	1300	1401	-0.107945	-1.14433	0	0	TRUE
AAEL010145-RC	781	1169	-0.58188	-1.61826	0	0	TRUE
AAEL010147-RA	951	1015	-0.0939625	-1.13034	0	0	TRUE
AAEL010148-RA	1854	1772	0.0652626	-0.971118	0	0	TRUE
AAEL010151-RA	45	128	-1.50815	-2.54453	0	0	TRUE
AAEL010153-RA	1370	294	2.22029	1.18391	0	0	TRUE
AAEL010159-RA	12899	7711	0.742269	-0.294111	0	0	TRUE
AAEL010160-RA	226	616	-1.44661	-2.48299	0	0	TRUE
AAEL010161-RA	458	848	-0.888717	-1.9251	0	0	TRUE
AAEL010163-RA	104	256	-1.29956	-2.33594	0	0	TRUE
AAEL010164-RA	167	300	-0.845114	-1.8815	0	0	TRUE
AAEL010171-RA	424	732	-0.787779	-1.82416	0	0	TRUE
AAEL010174-RA	61	210	-1.78351	-2.81989	0	0	TRUE
AAEL010180-RA	679	2123	-1.64462	-2.681	0	0	TRUE
AAEL010183-RA	140	490	-1.80735	-2.84374	0	0	TRUE
AAEL010184-RA	4408	1158	1.92849	0.892108	0	0	TRUE
AAEL010186-RA	7	83	-3.56768	-4.60407	0	0	TRUE
AAEL010211-RA	472	96	2.29768	1.2613	0	0	TRUE
AAEL010223-RA	1041	146	2.83393	1.79755	0	0	TRUE
AAEL010227-RA	565	110	2.36075	1.32437	0	0	TRUE
AAEL010229-RA	1271	194	2.71184	1.67545	0	0	TRUE
AAEL010230-RA	1961	2030	-0.0498902	-1.08627	0	0	TRUE
AAEL010234-RA	1737	379	2.19633	1.15995	0	0	TRUE
AAEL010241-RA	3033	911	1.73522	0.698842	0	0	TRUE
AAEL010248-RA	666	154	2.11259	1.07621	0	0	TRUE
AAEL010276-RA	3400	329	3.36938	2.33299	0	0	TRUE
AAEL010280-RA	1102	116	3.24793	2.21155	0	0	TRUE
AAEL010294-RA	223	294	-0.398772	-1.43515	0	0	TRUE
AAEL010311-RA	2060	660	1.64211	0.605726	0	0	TRUE
AAEL010312-RA	3019	1049	1.52506	0.488675	0	0	TRUE
AAEL010317-RA	1511	306	2.3039	1.26752	0	0	TRUE
AAEL010321-RA	1090	248	2.13592	1.09954	0	0	TRUE
AAEL010326-RA	21	78	-1.89308	-2.92947	0	0	TRUE
AAEL010330-RA	4535	3442	0.397855	-0.638525	0	0	TRUE
AAEL010338-RA	2669	347	2.94329	1.90691	0	0	TRUE
AAEL010341-RA	1135	216	2.39359	1.35721	0	0	TRUE
AAEL010342-RA	931	159	2.54975	1.51337	0	0	TRUE
AAEL010348-RA	327	519	-0.666444	-1.70282	0	0	TRUE
AAEL010355-RA	471	90	2.38773	1.35135	0	0	TRUE
AAEL010359-RA	3287	2269	0.534715	-0.501666	0	0	TRUE
AAEL010364-RA	1153	306	1.91379	0.877408	0	0	TRUE
AAEL010366-RA	62	383	-2.627	-3.66339	0	0	TRUE
AAEL010379-RA	1093	201	2.44303	1.40665	0	0	TRUE
AAEL010382-RA	1259	1568	-0.316647	-1.35303	0	0	TRUE
AAEL010398-RA	239	12	4.3159	3.27952	0	0	TRUE
AAEL010412-RA	380	56	2.7625	1.72612	0	0	TRUE
AAEL010414-RA	2485	645	1.94587	0.909494	0	0	TRUE
AAEL010422-RA	910	104	3.12928	2.0929	0	0	TRUE
AAEL010429-RA	333	0	NA	NA	0	0	TRUE
AAEL010431-RA	152	0	NA	NA	0	0	TRUE
AAEL010434-RA	103347	16	12.6571	11.6208	0	0	TRUE
AAEL010435-RA	2396	1	11.2264	10.19	0	0	TRUE
AAEL010437-RA	1035	261	1.98751	0.951128	0	0	TRUE
AAEL010444-RA	699	143	2.28928	1.2529	0	0	TRUE
AAEL010464-RC	336	45	2.90046	1.86408	0	0	TRUE
AAEL010473-RA	1215	187	2.69985	1.66347	0	0	TRUE
AAEL010479-RA	1554	3126	-1.00833	-2.04471	0	0	TRUE
AAEL010481-RA	647	888	-0.456794	-1.49317	0	0	TRUE
AAEL010499-RA	1550	329	2.23611	1.19973	0	0	TRUE
AAEL010501-RA	1271	336	1.91943	0.88305	0	0	TRUE
AAEL010520-RA	2308	802	1.52497	0.488588	0	0	TRUE
AAEL010521-RB	521	37	3.81569	2.77931	0	0	TRUE
AAEL010537-RA	154	452	-1.55339	-2.58977	0	0	TRUE
AAEL010555-RA	1883	609	1.62852	0.592138	0	0	TRUE
AAEL010558-RA	1346	958	0.490581	-0.5458	0	0	TRUE
AAEL010568-RA	2813	458	2.61869	1.58231	0	0	TRUE
AAEL010574-RA	1927	1805	0.0943577	-0.942023	0	0	TRUE
AAEL010582-RA	569	59	3.26964	2.23326	0	0	TRUE
AAEL010583-RA	622	148	2.07132	1.03494	0	0	TRUE
AAEL010585-RA	3641	820	2.15064	1.11426	0	0	TRUE
AAEL010591-RA	1061	170	2.64182	1.60544	0	0	TRUE
AAEL010593-RA	370	43	3.10512	2.06874	0	0	TRUE
AAEL010596-RA	617	101	2.61092	1.57453	0	0	TRUE
AAEL010602-RA	95	218	-1.19833	-2.23471	0	0	TRUE
AAEL010608-RA	5442	3495	0.638845	-0.397536	0	0	TRUE
AAEL010633-RA	788	204	1.94963	0.913246	0	0	TRUE
AAEL010638-RA	621	54	3.52356	2.48718	0	0	TRUE
AAEL010640-RA	7761	496	3.96783	2.93145	0	0	TRUE
AAEL010644-RA	3016	334	3.17472	2.13834	0	0	TRUE
AAEL010648-RA	675	101	2.74053	1.70415	0	0	TRUE
AAEL010650-RA	5047	242	4.38235	3.34597	0	0	TRUE
AAEL010665-RA	1005	199	2.33636	1.29997	0	0	TRUE
AAEL010668-RA	2830	790	1.84088	0.804497	0	0	TRUE
AAEL010673-RA	799	824	-0.0444488	-1.08083	0	0	TRUE
AAEL010674-RA	800	170	2.23447	1.19808	0	0	TRUE
AAEL010689-RA	1515	369	2.03763	1.00124	0	0	TRUE
AAEL010691-RA	2075	209	3.31154	2.27516	0	0	TRUE
AAEL010692-RA	601	125	2.26544	1.22906	0	0	TRUE
AAEL010698-RA	5930	1885	1.65347	0.617087	0	0	TRUE
AAEL010716-RA	5371	812	2.72564	1.68926	0	0	TRUE
AAEL010723-RA	1207	251	2.26567	1.22929	0	0	TRUE
AAEL010724-RA	127	180	-0.503168	-1.53955	0	0	TRUE
AAEL010742-RA	2136	1987	0.10432	-0.932061	0	0	TRUE
AAEL010754-RA	5452	4625	0.237332	-0.799049	0	0	TRUE
AAEL010764-RA	3	240	-6.32193	-7.35831	0	0	TRUE
AAEL010766-RA	1093	208	2.39364	1.35726	0	0	TRUE
AAEL010776-RA	2260	482	2.22922	1.19284	0	0	TRUE
AAEL010777-RA	2485	851	1.54601	0.509634	0	0	TRUE
AAEL010781-RA	1430	282	2.34225	1.30587	0	0	TRUE
AAEL010782-RA	7621	1588	2.26277	1.22639	0	0	TRUE
AAEL010795-RA	1028	206	2.31912	1.28274	0	0	TRUE
AAEL010798-RA	3121	686	2.18573	1.14935	0	0	TRUE
AAEL010803-RA	767	115	2.73759	1.70121	0	0	TRUE
AAEL010807-RA	2077	493	2.07484	1.03846	0	0	TRUE
AAEL010808-RA	287	38	2.91698	1.8806	0	0	TRUE
AAEL010812-RA	1827	455	2.00554	0.969157	0	0	TRUE
AAEL010814-RC	1066	1249	-0.228566	-1.26495	0	0	TRUE
AAEL010815-RA	1439	415	1.79388	0.757503	0	0	TRUE
AAEL010818-RA	4607	3704	0.314743	-0.721637	0	0	TRUE
AAEL010822-RA	1048	224	2.22607	1.18969	0	0	TRUE
AAEL010823-RA	8336	8224	0.019515	-1.01687	0	0	TRUE
AAEL010827-RA	2973	781	1.92853	0.892144	0	0	TRUE
AAEL010835-RA	2385	559	2.09307	1.05669	0	0	TRUE
AAEL010839-RA	467	539	-0.206863	-1.24324	0	0	TRUE
AAEL010840-RA	274	346	-0.336596	-1.37298	0	0	TRUE
AAEL010841-RA	4240	1187	1.83674	0.800363	0	0	TRUE
AAEL010847-RA	643	136	2.24121	1.20483	0	0	TRUE
AAEL010854-RA	530	458	0.210645	-0.825736	0	0	TRUE
AAEL010860-RA	1133	303	1.90276	0.866377	0	0	TRUE
AAEL010868-RA	31	85	-1.45519	-2.49158	0	0	TRUE
AAEL010877-RA	962	193	2.31744	1.28106	0	0	TRUE
AAEL010884-RA	8265	18653	-1.17432	-2.2107	0	0	TRUE
AAEL010899-RA	2628	877	1.58332	0.546936	0	0	TRUE
AAEL010903-RA	1599	458	1.80375	0.76737	0	0	TRUE
AAEL010904-RA	1388	244	2.50805	1.47167	0	0	TRUE
AAEL010906-RA	655	132	2.31096	1.27458	0	0	TRUE
AAEL010912-RA	4830	998	2.27491	1.23853	0	0	TRUE
AAEL010913-RA	1215	219	2.47195	1.43557	0	0	TRUE
AAEL010971-RA	2533	623	2.02354	0.987162	0	0	TRUE
AAEL010975-RA	7637	10708	-0.487611	-1.52399	0	0	TRUE
AAEL010977-RA	12230	8293	0.560458	-0.475922	0	0	TRUE
AAEL010978-RA	3327	920	1.85452	0.818135	0	0	TRUE
AAEL011004-RA	201	226	-0.169127	-1.20551	0	0	TRUE
AAEL011006-RA	1136	230	2.30426	1.26788	0	0	TRUE
AAEL011022-RA	1509	1252	0.269358	-0.767023	0	0	TRUE
AAEL011023-RA	3899	932	2.0647	1.02832	0	0	TRUE
AAEL011030-RA	45	95	-1.078	-2.11438	0	0	TRUE
AAEL011049-RA	1256	327	1.94147	0.905093	0	0	TRUE
AAEL011055-RA	1025	881	0.21841	-0.817971	0	0	TRUE
AAEL011061-RA	2325	677	1.78	0.743622	0	0	TRUE
AAEL011070-RA	653	1217	-0.898174	-1.93456	0	0	TRUE
AAEL011078-RA	46	109	-1.24462	-2.281	0	0	TRUE
AAEL011084-RA	1351	367	1.88018	0.843795	0	0	TRUE
AAEL011085-RA	1711	253	2.75763	1.72125	0	0	TRUE
AAEL011087-RA	487	99	2.29842	1.26204	0	0	TRUE
AAEL011090-RA	1375	271	2.34307	1.30669	0	0	TRUE
AAEL011092-RA	2693	776	1.79509	0.758705	0	0	TRUE
AAEL011101-RA	1064	250	2.0895	1.05312	0	0	TRUE
AAEL011102-RA	831	705	0.237225	-0.799156	0	0	TRUE
AAEL011104-RA	6868	1964	1.8061	0.769714	0	0	TRUE
AAEL011109-RA	315	400	-0.344648	-1.38103	0	0	TRUE
AAEL011111-RA	777	176	2.14234	1.10596	0	0	TRUE
AAEL011118-RA	470	79	2.57274	1.53636	0	0	TRUE
AAEL011126-RA	55	341	-2.63227	-3.66865	0	0	TRUE
AAEL011129-RA	294	1181	-2.00612	-3.0425	0	0	TRUE
AAEL011130-RA	10	453	-5.50144	-6.53782	0	0	TRUE
AAEL011133-RA	1614	492	1.71391	0.67753	0	0	TRUE
AAEL011137-RA	4933	766	2.68705	1.65067	0	0	TRUE
AAEL011145-RA	2012	534	1.91372	0.877338	0	0	TRUE
AAEL011146-RA	770	198	1.95936	0.922977	0	0	TRUE
AAEL011157-RA	446	407	0.132015	-0.904366	0	0	TRUE
AAEL011164-RA	2351	591	1.99204	0.955664	0	0	TRUE
AAEL011180-RA	2855	2506	0.188104	-0.848277	0	0	TRUE
AAEL011184-RA	8714	14615	-0.746043	-1.78242	0	0	TRUE
AAEL011195-RA	13648	9769	0.482407	-0.553974	0	0	TRUE
AAEL011204-RA	1144	336	1.76755	0.731173	0	0	TRUE
AAEL011205-RA	830	195	2.08964	1.05326	0	0	TRUE
AAEL011215-RA	1164	279	2.06075	1.02437	0	0	TRUE
AAEL011251-RA	859	201	2.09546	1.05908	0	0	TRUE
AAEL011255-RA	2619	2167	0.273317	-0.763064	0	0	TRUE
AAEL011258-RA	2471	848	1.54296	0.506578	0	0	TRUE
AAEL011261-RA	1710	321	2.41335	1.37697	0	0	TRUE
AAEL011279-RA	516	90	2.51937	1.48299	0	0	TRUE
AAEL011282-RA	2272	531	2.09718	1.0608	0	0	TRUE
AAEL011287-RA	2578	774	1.73585	0.699466	0	0	TRUE
AAEL011288-RA	20458	12793	0.67731	-0.35907	0	0	TRUE
AAEL011308-RA	1952	390	2.32341	1.28703	0	0	TRUE
AAEL011309-RA	2260	1536	0.557145	-0.479236	0	0	TRUE
AAEL011314-RA	2343	502	2.2226	1.18622	0	0	TRUE
AAEL011319-RA	37	120	-1.69744	-2.73382	0	0	TRUE
AAEL011328-RA	1537	286	2.42603	1.38965	0	0	TRUE
AAEL011330-RA	1010	103	3.29364	2.25726	0	0	TRUE
AAEL011334-RA	892	153	2.54351	1.50713	0	0	TRUE
AAEL011338-RA	248	26	3.25376	2.21738	0	0	TRUE
AAEL011341-RA	1401	238	2.55742	1.52104	0	0	TRUE
AAEL011369-RA	329	398	-0.274681	-1.31106	0	0	TRUE
AAEL011376-RA	1111	251	2.1461	1.10972	0	0	TRUE
AAEL011381-RA	5917	5778	0.0342957	-1.00209	0	0	TRUE
AAEL011382-RA	1351	343	1.97775	0.941366	0	0	TRUE
AAEL011396-RA	1220	299	2.02866	0.992283	0	0	TRUE
AAEL011413-RA	1119	258	2.11677	1.08039	0	0	TRUE
AAEL011424-RA	964	212	2.18497	1.14859	0	0	TRUE
AAEL011432-RA	851	173	2.29839	1.26201	0	0	TRUE
AAEL011441-RA	1009	216	2.22382	1.18744	0	0	TRUE
AAEL011447-RA	33095	22245	0.573132	-0.463249	0	0	TRUE
AAEL011470-RA	4551	615	2.88753	1.85114	0	0	TRUE
AAEL011477-RA	986	265	1.8956	0.859214	0	0	TRUE
AAEL011479-RA	2859	672	2.08898	1.0526	0	0	TRUE
AAEL011480-RA	1824	502	1.86135	0.824966	0	0	TRUE
AAEL011505-RA	2595	573	2.17913	1.14275	0	0	TRUE
AAEL011510-RA	1343	123	3.44873	2.41235	0	0	TRUE
AAEL011514-RA	975	977	-0.00295634	-1.03934	0	0	TRUE
AAEL011521-RA	152	199	-0.388697	-1.42508	0	0	TRUE
AAEL011527-RA	4341	879	2.30409	1.26771	0	0	TRUE
AAEL011536-RA	847	172	2.29995	1.26357	0	0	TRUE
AAEL011542-RA	1418	1664	-0.230798	-1.26718	0	0	TRUE
AAEL011551-RA	2251	2409	-0.0978683	-1.13425	0	0	TRUE
AAEL011552-RA	1376	358	1.94245	0.906068	0	0	TRUE
AAEL011565-RA	996	1037	-0.0581982	-1.09458	0	0	TRUE
AAEL011568-RA	1378	406	1.76302	0.726643	0	0	TRUE
AAEL011574-RA	637	742	-0.220126	-1.25651	0	0	TRUE
AAEL011578-RA	2084	602	1.79152	0.755139	0	0	TRUE
AAEL011582-RA	183	15	3.60881	2.57243	0	0	TRUE
AAEL011584-RA	6785	1332	2.34875	1.31237	0	0	TRUE
AAEL011604-RA	8779	5800	0.598004	-0.438377	0	0	TRUE
AAEL011631-RA	231	26	3.15131	2.11493	0	0	TRUE
AAEL011640-RA	563	99	2.50763	1.47125	0	0	TRUE
AAEL011641-RA	853	810	0.0746238	-0.961757	0	0	TRUE
AAEL011653-RA	701	107	2.7118	1.67542	0	0	TRUE
AAEL011656-RA	25653	16455	0.640602	-0.395779	0	0	TRUE
AAEL011662-RA	165	6	4.78136	3.74498	0	0	TRUE
AAEL011664-RA	1077	166	2.69776	1.66138	0	0	TRUE
AAEL011682-RA	1793	519	1.78857	0.752188	0	0	TRUE
AAEL011693-RA	941	244	1.94731	0.910933	0	0	TRUE
AAEL011698-RA	741	183	2.01763	0.981249	0	0	TRUE
AAEL011704-RA	329	24	3.77698	2.7406	0	0	TRUE
AAEL011711-RA	1275	1055	0.273254	-0.763127	0	0	TRUE
AAEL011734-RA	235	270	-0.200299	-1.23668	0	0	TRUE
AAEL011741-RB	847	871	-0.0403107	-1.07669	0	0	TRUE
AAEL011742-RA	4789	3190	0.586168	-0.450213	0	0	TRUE
AAEL011745-RA	846	148	2.51506	1.47868	0	0	TRUE
AAEL011756-RA	11338	621	4.19043	3.15405	0	0	TRUE
AAEL011771-RA	84	144	-0.777608	-1.81399	0	0	TRUE
AAEL011773-RA	560	37	3.91983	2.88345	0	0	TRUE
AAEL011778-RA	2705	703	1.94403	0.907651	0	0	TRUE
AAEL011780-RA	1530	283	2.43466	1.39828	0	0	TRUE
AAEL011795-RA	204	335	-0.715592	-1.75197	0	0	TRUE
AAEL011802-RA	158	277	-0.809961	-1.84634	0	0	TRUE
AAEL011803-RA	409	452	-0.144222	-1.1806	0	0	TRUE
AAEL011811-RA	1711	167	3.35692	2.32054	0	0	TRUE
AAEL011813-RA	1087	201	2.43508	1.3987	0	0	TRUE
AAEL011815-RA	1711	396	2.11127	1.07489	0	0	TRUE
AAEL011827-RA	1478	347	2.09064	1.05426	0	0	TRUE
AAEL011832-RA	1036	225	2.20303	1.16665	0	0	TRUE
AAEL011847-RA	953	256	1.89633	0.859952	0	0	TRUE
AAEL011849-RA	1152	261	2.14202	1.10564	0	0	TRUE
AAEL011863-RA	67	116	-0.791892	-1.82827	0	0	TRUE
AAEL011870-RA	17110	4053	2.07778	1.0414	0	0	TRUE
AAEL011871-RA	11042	12116	-0.133912	-1.17029	0	0	TRUE
AAEL011884-RA	24	164	-2.77259	-3.80897	0	0	TRUE
AAEL011890-RA	263	313	-0.2511	-1.28748	0	0	TRUE
AAEL011892-RA	1400	235	2.57469	1.53831	0	0	TRUE
AAEL011898-RA	265	379	-0.516205	-1.55259	0	0	TRUE
AAEL011905-RA	2190	5938	-1.43905	-2.47543	0	0	TRUE
AAEL011906-RA	69	162	-1.23133	-2.26771	0	0	TRUE
AAEL011912-RA	1314	243	2.43494	1.39856	0	0	TRUE
AAEL011956-RA	1129	280	2.01155	0.975166	0	0	TRUE
AAEL011960-RA	2868	836	1.77847	0.742089	0	0	TRUE
AAEL011963-RA	710	159	2.15879	1.12241	0	0	TRUE
AAEL011966-RA	271	387	-0.514041	-1.55042	0	0	TRUE
AAEL011973-RA	1482	259	2.51652	1.48014	0	0	TRUE
AAEL011975-RA	1202	300	2.0024	0.966022	0	0	TRUE
[truncated: 11,589 more rows]

## Sheet: sheet 2 only in B
	Actual N. reads
GeneNames	B	S	log2(Fold_change) normalized	EnsamblMetazoa description	Function parent	Best match to SWISSP database	Best match to PFAM database
AAEL013127-RB	651	0	NA	conserved hypothetical protein		Protein G12 OS=Anopheles gambiae GN=AGAP006187 PE=2 SV=2	Ins_allergen_rp
AAEL015606-RA	27	0	NA	hypothetical protein	structural molecule activity	Peritrophin-1 OS=Anopheles gambiae GN=Aper1 PE=2 SV=2	CBM_14
AAEL015341-RA	16	0	NA	conserved hypothetical protein	catalytic activity	Probable 4-coumarate--CoA ligase 1 OS=Dictyostelium discoideum GN=4cl1 PE=3 SV=1	AMP-binding
AAEL015312-RA	196	0	NA	cathepsin b	catalytic activity	Cathepsin B OS=Pongo abelii GN=CTSB PE=2 SV=1	Peptidase_C1
AAEL014815-RA	37	0	NA	vacuolar protein sorting-associated protein (vps13)	<molecular_function	Vacuolar protein sorting-associated protein 13B OS=Homo sapiens GN=VPS13B PE=1	ATG_C
AAEL014728-RA	16	0	NA	conserved hypothetical protein	<molecular_function	DCN1-like protein 3 OS=Pongo abelii GN=DCUN1D3 PE=2 SV=1	DUF298
AAEL014599-RA	15	0	NA	hypothetical protein		Nuclear receptor coactivator 2 OS=Xenopus laevis GN=ncoa2 PE=2 SV=1	ATP-sulfurylase
AAEL014186-RA	14	0	NA	dolichyl-phosphate beta-D-mannosyltransferase, putative	catalytic activity	Dolichyl-phosphate beta-glucosyltransferase OS=Homo sapiens GN=ALG5 PE=1 SV=1	Glycos_transf_2
AAEL013713-RA	131	0	NA	trypsin	catalytic activity	Trypsin 5G1 OS=Aedes aegypti GN=AAEL013712 PE=2 SV=2	Trypsin
AAEL013712-RA	37	0	NA	Trypsin 5G1 Precursor	catalytic activity	Trypsin 5G1 OS=Aedes aegypti GN=AAEL013712 PE=2 SV=2	Trypsin
AAEL013706-RA	735	0	NA	hypothetical protein		Putative pentatricopeptide repeat-containing protein At5g59200, chloroplastic
AAEL013584-RA	2048	0	NA	conserved hypothetical protein		Protein G12 OS=Anopheles gambiae GN=AGAP006187 PE=2 SV=2	Ins_allergen_rp
AAEL013577-RA	46	0	NA	conserved hypothetical protein		Protein G12 OS=Anopheles gambiae GN=AGAP006187 PE=2 SV=2	Ins_allergen_rp
AAEL013577-RB	30	0	NA	conserved hypothetical protein		Protein G12 OS=Anopheles gambiae GN=AGAP006187 PE=2 SV=2	Ins_allergen_rp
AAEL013118-RA	122	0	NA	conserved hypothetical protein		Protein G12 OS=Anopheles gambiae GN=AGAP006187 PE=2 SV=2	Ins_allergen_rp
AAEL012788-RA	26	0	NA	conserved hypothetical protein	catalytic activity	Serine protease snake OS=Drosophila melanogaster GN=snk PE=1 SV=2	Trypsin
AAEL012678-RA	40	0	NA	hypothetical protein		Eukaryotic translation initiation factor 3 subunit M OS=Cryptococcus neoformans
AAEL012216-RA	128	0	NA	cathepsin b	catalytic activity	Cathepsin B OS=Pongo abelii GN=CTSB PE=2 SV=1	Peptidase_C1
AAEL010752-RA	14	0	NA	hypothetical protein	<molecular_function	P17/29C-like protein DDB_G0287399 OS=Dictyostelium discoideum GN=DDB_G0287399	Fib_alpha
AAEL010737-RA	14	0	NA	aromatic amino acid decarboxylase	catalytic activity	Aromatic-L-amino-acid decarboxylase OS=Drosophila simulans GN=Ddc PE=3 SV=2	Pyridoxal_deC
AAEL010586-RA	15	0	NA	conserved hypothetical protein	<molecular_function	Coiled-coil domain-containing protein 25 OS=Xenopus tropicalis GN=ccdc25 PE=2	DUF814
AAEL010431-RA	152	0	NA	conserved hypothetical protein		Protein G12 OS=Anopheles gambiae GN=AGAP006187 PE=2 SV=2	Ins_allergen_rp
AAEL010429-RA	333	0	NA	conserved hypothetical protein		Protein G12 OS=Anopheles gambiae GN=AGAP006187 PE=2 SV=2	Ins_allergen_rp
AAEL010203-RA	16	0	NA	trypsin	catalytic activity	Trypsin 5G1 OS=Aedes aegypti GN=AAEL013712 PE=2 SV=2	Trypsin
AAEL010196-RA	61	0	NA	trypsin	catalytic activity	Trypsin 5G1 OS=Aedes aegypti GN=AAEL013712 PE=2 SV=2	Trypsin
AAEL009935-RA	197	0	NA	conserved hypothetical protein	<molecular_function	Glycine N-acyltransferase-like protein 3 OS=Homo sapiens GN=GLYATL3 PE=2 SV=2	FR47
AAEL009573-RA	15	0	NA	GPCRSerotonin Family	molecular transducer activity	5-hydroxytryptamine receptor 1 OS=Drosophila melanogaster GN=5-HT7 PE=2 SV=1	7tm_1
AAEL009166-RA	2135	0	NA	conserved hypothetical protein		Protein G12 OS=Anopheles gambiae GN=AGAP006187 PE=2 SV=2	Ins_allergen_rp
AAEL008921-RC	19	0	NA	myosin regulatory light chain 2 smooth muscle	catalytic activity	Myosin regulatory light chain sqh OS=Drosophila melanogaster GN=sqh PE=1 SV=1	efhand
AAEL007585-RA	192	0	NA	cathepsin b	catalytic activity	Cathepsin B OS=Pongo abelii GN=CTSB PE=2 SV=1	Peptidase_C1
AAEL006126-RB	159	0	NA	conserved hypothetical protein	<molecular_function	Vitellogenin-A1 OS=Aedes aegypti GN=VGA1 PE=1 SV=2	Vitellogenin_N
AAEL005950-RB	23	0	NA	chloride channel protein 2	transporter activity	Chloride channel protein 2 OS=Drosophila melanogaster GN=CG31116 PE=2 SV=3	Voltage_CLC
AAEL005312-RE	14	0	NA	conserved hypothetical protein	binding	Leucine-rich repeat-containing protein C10orf11 homolog OS=Mus musculus PE=2
AAEL004933-RA	44	0	NA	lysosomal acid lipase, putative	catalytic activity	Lipase 1 OS=Drosophila melanogaster GN=Lip1 PE=2 SV=2	Abhydro_lipase
AAEL003581-RB	32	0	NA	amidophosphoribosyltransferase	catalytic activity	Amidophosphoribosyltransferase OS=Drosophila melanogaster GN=Prat PE=1 SV=2	GATase_2
AAEL002908-RA	151	0	NA	hypothetical protein		Iroquois-class homeodomain protein IRX-3 OS=Mus musculus GN=Irx3 PE=1 SV=2
AAEL001679-RA	64	0	NA	hypothetical protein		Replication protein E1 OS=Human papillomavirus type 33 GN=E1 PE=1 SV=1
AAEL001624-RA	37	0	NA	hypothetical protein	binding	Pleckstrin homology domain-containing family O member 2 OS=Bos taurus GN=PLEKHO2
AAEL001621-RA	48	0	NA	conserved hypothetical protein		Protein G12 OS=Anopheles gambiae GN=AGAP006187 PE=2 SV=2	Ins_allergen_rp
AAEL001611-RA	58	0	NA	conserved hypothetical protein		Protein G12 OS=Anopheles gambiae GN=AGAP006187 PE=2 SV=2	Ins_allergen_rp

## Sheet: sheet 3 only in S
	Actual N. reads
GeneNames	B	S	log2(Fold_change) normalized	EnsamblMetazoa description	Function parent	Best match to SWISSP database	Best match to PFAM database
AAEL001704-RA	0	71	NA	conserved hypothetical protein	binding	Cuticle protein 16.5, isoform A OS=Locusta migratoria PE=1 SV=1	Retinin_C
AAEL000879-RA	0	26	NA	cuticle protein, putative	<molecular_function	Cuticle protein OS=Anopheles gambiae GN=Ccp84Ab PE=2 SV=3
AAEL000544-RA	0	20	NA	hypothetical protein	binding	Translation initiation factor IF-2 OS=Frankia sp. (strain EAN1pec) GN=infB PE=3	API5
AAEL008782-RA	0	20	NA	serine-type enodpeptidase	catalytic activity	Trypsin OS=Phaedon cochleariae PE=2 SV=1	Trypsin
AAEL013555-RA	0	16	NA	cytochromeP450	electron carrier activity	Probable cytochrome P450 4ac1 OS=Drosophila melanogaster GN=Cyp4ac1 PE=2 SV=1	p450
AAEL000350-RA	0	12	NA	conserved hypothetical protein	binding	General odorant-binding protein 99b OS=Drosophila melanogaster GN=Obp99b PE=2	PBP_GOBP
AAEL008931-RA	0	12	NA	inwardly rectifying k+ channel	transporter activity	Inward rectifier potassium channel 4 OS=Mus musculus GN=Kcnj4 PE=2 SV=1	IRK
AAEL009558-RA	0	10	NA	serine protease, putative	catalytic activity	Serine protease snake OS=Drosophila melanogaster GN=snk PE=1 SV=2	Trypsin
AAEL000320-RA	0	9	NA	cytochromeP450	binding	Cytochrome P450 4C1 OS=Blaberus discoidalis GN=CYP4C1 PE=2 SV=1	p450
AAEL003094-RA	0	7	NA	glycoprotein, putative	catalytic activity	Acidic mammalian chitinase OS=Bos taurus GN=CHIA PE=1 SV=1	Glyco_hydro_18
AAEL003311-RA	0	7	NA	conserved hypothetical protein		Putative N-acetylmannosamine-6-phosphate 2-epimerase OS=Klebsiella pneumoniae	PBP_GOBP
AAEL010190-RA	0	7	NA	hypothetical protein	structural molecule activity	Serine-rich adhesin for platelets OS=Staphylococcus haemolyticus (strain	ARM_1
AAEL010995-RA	0	7	NA	pickpocket	transporter activity	Sodium channel protein Nach OS=Drosophila melanogaster GN=Nach PE=2 SV=2	ASC
AAEL013520-RA	0	7	NA	pupal cuticle protein, putative	structural molecule activity	Larval cuticle protein 8 OS=Drosophila melanogaster GN=Lcp65Ag1 PE=1 SV=1	Chitin_bind_4
AAEL000318-RA	0	6	NA	conserved hypothetical protein		Pheromone-binding protein-related protein 2 OS=Drosophila melanogaster GN=Pbprp2	PBP_GOBP
AAEL000358-RA	0	6	NA	hypothetical protein		UDP-sugar transporter sqv-7 OS=Caenorhabditis elegans GN=sqv-7 PE=1 SV=1	DUF1758
AAEL004280-RA	0	6	NA	Osiris, putative		Potassium-transporting ATPase B chain OS=Myxococcus xanthus GN=kdpB PE=3 SV=1	DUF1676
AAEL006586-RA	0	6	NA	serine protease	catalytic activity	Serine protease easter OS=Drosophila melanogaster GN=ea PE=1 SV=3	Trypsin
AAEL002347-RA	0	5	NA	serine-type enodpeptidase	catalytic activity	Chymotrypsin-1 OS=Anopheles gambiae GN=CHYM1 PE=1 SV=3	Trypsin
AAEL004134-RA	0	5	NA	lupus la ribonucleoprotein	<molecular_function	La-related protein OS=Drosophila melanogaster GN=larp PE=1 SV=4	La
AAEL004992-RA	0	5	NA	lachesin, putative	<molecular_function	Lachesin OS=Schistocerca americana GN=LAC PE=1 SV=1	I-set
AAEL005486-RA	0	5	NA	conserved hypothetical protein	catalytic activity	Extensin OS=Zea mays GN=HRGP PE=2 SV=1	PAT1
AAEL006108-RA	0	5	NA	conserved hypothetical protein	<molecular_function	Enhancer of polycomb homolog 2 OS=Xenopus laevis GN=epc2 PE=2 SV=1	PBP_GOBP
AAEL006962-RA	0	5	NA	hypothetical protein		Interferon-induced very large GTPase 1 OS=Mus musculus GN=Gvin1 PE=1 SV=1
AAEL009215-RA	0	5	NA	hypothetical protein	binding	Zinc finger E-box-binding homeobox 1 OS=Mesocricetus auratus GN=ZEB1 PE=2 SV=1	DUF825
AAEL009597-RA	0	5	NA	conserved hypothetical protein	binding	General odorant-binding protein 99b OS=Drosophila melanogaster GN=Obp99b PE=2	PBP_GOBP
AAEL013434-RA	0	5	NA	Spätzle 1A	binding	Protein spaetzle OS=Drosophila melanogaster GN=spz PE=1 SV=3
AAEL014684-RA	0	5	NA	cytochromeP450	electron carrier activity	Probable cytochrome P450 6d5 OS=Drosophila melanogaster GN=Cyp6d5 PE=1 SV=1	p450
