# Supplementary material for: RNA-seq analyses of blood-induced changes in gene expression in the mosquito vector species, Aedes aegypti
Source: BMC Genomics. 2011 Jan 28;12:82. doi: 10.1186/1471-2164-12-82 (PMC3042412; doi:10.1186/1471-2164-12-82)
Supplement: Additional file 3 — List of the transcripts related to pathogen interaction or with putative defense mechanisms, as identified by a comparative genomic analyses in silico [27,37,38,40-47,51,52]. Sheet 2 and 3 list the Anti-Pathogen (AP) transcripts with increased and decreased accumulation in blood fed mosquitoes, respectively. [file 1471-2164-12-82-S3.XLS]

## Sheet: all AP transcript
Supplemental Table 2. List of genes, with their transcript ID, related to immunity in Aedes aegypti [27,33,37,39,43,45,48,49].
	gene	transcript ID	comments
Anti-microbial peptides	CECD	AAEL000598-RA
	CECE	AAEL000611-RA
	CECN	AAEL000621-RA
	CECF	AAEL000625-RA
	CECA	AAEL000627-RA
	CECI	AAEL000775-RA
	CECJ	AAEL000777-RA
	AaATT	AAEL003389-RA
	DEFC	AAEL003832-RA
	DEFA	AAEL003841-RA
	DEFE	AAEL003849-RA
	DEFD	AAEL003857-RA
	CECB	AAEL004223-RA
	GAM1	AAEL004522-RA
	DPT1	AAEL004833-RA
	CECG	AAEL015515-RA
	CECH	AAEL017211-RA	listed as anti-microbial peptides in [33]
	GRRP	AAEL017536-RA	listed as anti-microbial peptides in [33]
Autophagy Genes	APG10	AAEL013815-RA
	APG12	AAEL009089-RA
	APG16L	AAEL007574-RA
	APG18B	AAEL013995-RA
	APG2	AAEL003799-RA
	APG3	AAEL000955-RA
	APG4A	AAEL010516-RA
	APG4B	AAEL007228-RA
	APG5	AAEL002286-RA
	APG6	AAEL010427-RA
	APG7A	AAEL010641-RA
	APG7B	AAEL012306-RA
	APG8	AAEL007162-RA
	APG9	AAEL009105-RA
	BUFFY	AAEL001521-RA
	DEBCL	AAEL001515-RA
	TOR	AAEL000693-RA
Caspases	CASPS18	AAEL003439-RA
	CASPS19	AAEL003444-RA
	novel gene	AAEL004995-RA	listed as caspase in [33]
	CASPS17	AAEL005955-RA	listed as caspase in [33]
	CASPS16	AAEL005956-RA
	CASPS15	AAEL005963-RA
	CASPL2	AAEL011562-RA
	CASPS7	AAEL012143-RA
	CASPL1	AAEL014148-RA
	CASPS8	AAEL014348-RA
	CASPS21	AAEL017498-RA	listed as caspase in [33]
	CASPS20	AAEL014658-RA
Caspase Activator	ARK	AAEL000872-RA
	IMP	AAEL004392-RA
	Michelob-x	AAEL014196-RA
Catalase	CAT1A	AAEL013407-RA	listed as anti-microbial peptides in [33]
	CAT1B	AAEL013407-RB
CLIP-domain serine protease	CLIPB34	AAEL000028-RA
	CLIB26	AAEL003280-RA	listed as CLIP-domain serine protease in [51]
	novel gene	AAEL000030-RA	listed as CLIP-domain serine protease in [33]
	CLIPB35	AAEL000037-RA
	CLIPB6-B36	AAEL000038-RA	listed as CLIPB6 in [33]and as CLIPB6-B36 in [51]
	CLIPC14	AAEL004948-RA	listed as CLIP-domain serine protease in [51]
	CLIPC15	AAEL010270-RA	listed as CLIP-domain serine protease in [51]
	CLIPD11	AAEL011375-RA	listed as CLIP-domain serine protease in [51]
	CLIPD8	AAEL005906-RA	listed as CLIP-domain serine protease in [51]
		AAEL012087-RA	listed as CLIP-domain serine protease in [51]
		AAEL007587-RA	listed as CLIP-domain serine protease in [51]
	CLIPB19	AAEL000059-RA
	CLIPB1	AAEL000074-RA
	CLIPB32	AAEL000086-RA
	CLIPB33	AAEL000099-RA
	CLIPD9	AAEL000238-RA
	CLIPB30	AAEL000760-RA
	CLIPB45	AAEL001077-RA
	CLIPB21	AAEL001084-RA
	novel gene	AAEL001098-RA	listed as CLIP-domain serine protease in [33]
	CLIPE9	AAEL001233-RA
	CLIPA10	AAEL001675-RA
	CLIPD6	AAEL002124-RA
	CLIPA15	AAEL002126-RA
	CLIPA1	AAEL002601-RA
	CLIPB38	AAEL003628-RA
	CLIPD3	AAEL002997-RA
	CLIPB13A	AAEL003243-RA
	CLIPB13B	AAEL003253-RA
	novel gene	AAEL003279-RA	listed as CLIP-domain serine protease in [33]
	CLIPB9	AAEL003610-RA
	CLIPB40	AAEL003614-RA
	CLIPB8	AAEL003625-RA	listed as CLIP-domain serine protease in [33]
	CLIPB41	AAEL003631-RA
	CLIPB39	AAEL003632-RA
	CLIPC5A	AAEL004518-RA
	CLIPC5B	AAEL004524-RA
	CLIPC6	AAEL004540-RA
	CLIPD2	AAEL004979-RA
	CLIPB44	AAEL005060-RA
	CLIPB5	AAEL005064-RA
	CLIPB46	AAEL005093-RA
	CLIPB37	AAEL005431-RA
	CLIPE12	AAEL005644-RA
	CLIPB16	AAEL005648-RA
	novel gene	AAEL005675-RA	listed as putative CLIP-domain serine protease in [33]
	CLIPA3	AAEL005718-RA
	CLIPE8	AAEL005792-RA
	CLIPE11	AAEL005800-RA
	CLIPB31	AAEL006161-RA
	CLIPB42	AAEL006168-RA
	novel gene	AAEL006576-RA	listed as putative CLIP-domain serine protease in [33]
	CLIPB29	AAEL006674-RA
	CLIPA17	AAEL007006-RA
	CLIPC2	AAEL007593-RA
	CLIPC3	AAEL007597-RA
	CLIPD1	AAEL007796-RA
	CLIPB27	AAEL007993-RA
	CLIPA16	AAEL008404-RA
	CLIPB22	AAEL008668-RA
	novel gene	AAEL009722-RA	listed as putative CLIP-domain serine protease in [33]
	novel gene	AAEL009726-RA	listed as putative CLIP-domain serine protease in [33]
	CLIPE10	AAEL010773-RA
	CLIPC11	AAEL011593-RA
	CLIPC1	AAEL011991-RA
	CLIPC12	AAEL012711-RA
	CLIPC13	AAEL012712-RA
	CLIPC16	AAEL012713-RA
	CLIPB23	AAEL012785-RA
	CLIPB28	AAEL013245-RA
	novel gene	AAEL014004-RA	listed as putative CLIP-domain serine protease in [33]
	novel gene	AAEL014005-RA	listed as putative CLIP-domain serine protease in [33]
	CLIPB25	AAEL014137-RA
	CLIPB24	AAEL014140-RA
	CLIPB15	AAEL014349-RA
	CLIPB43	AAEL014354-RA
	novel gene	AAEL014386-RA	listed as putative CLIP-domain serine protease in [33]
	novel gene	AAEL014724-RA	listed as putative CLIP-domain serine protease in [33]
	CLIPD10	AAEL015109-RA
	CLIPD7	AAEL015439-RA
	novel gene	AAEL015465-RA	listed as putative CLIP-domain serine protease in [33]
	novel gene	AAEL017003-RA	listed as putative CLIP-domain serine protease in [33]
	novel gene	AAEL017555-RA	listed as putative CLIP-domain serine protease in [33]
	CLIPB36	AAEL017325-RA	listed as putative CLIP-domain serine protease in [33]
C-Type Lectins	CTLMA16	AAEL000283-RA
	CTL10	AAEL009338-RA	listed as C-type Lectins in [51]
	CTL16	AAEL000533-RA
	CTLMA11	AAEL000543-RA
	CTL25	AAEL000556-RA
	CTLMA15	AAEL000563-RA
	novel gene	AAEL000998-RA	listed as putative C-type Lectins in [33]
	CTL24	AAEL002524-RA
	CTL6	AAEL003119-RA
	CTL13	AAEL004679-RA
	CTL18	AAEL005482-RA
	CTLGA5	AAEL005641-RA
	CTL23	AAEL006456-RA
	CTL11	AAEL008299-RA
	CTL12	AAEL008681-RA
	CTLSE1	AAEL008929-RA
	CTLGA6	AAEL009209-RA
	CTL8	AAEL010992-RA
	CTLGA3	AAEL011070-RA
	CTLGA1	AAEL011078-RA
	CTLMA10	AAEL011079-RA
	CTL5	AAEL011402-RA	listed as CTL5 in [33] and as CTL26 in[51]
	CTL19	AAEL011404-RA
	CTL20	AAEL011407-RA
	CTL21	AAEL011408-RA
	CTL17	AAEL011446-RA
	CTL14	AAEL011453-RA
	CTLMA12	AAEL011455-RA	listed as CTLGA8 in [33] and as CTLGA7 [51]
	CTL22	AAEL011609-RA
	CTLGA8	AAEL011610-RA	listed as CTLGA8 in [33] and as CTLGA7 [51]
	CTLGA8	AAEL011619-RA	listed as CTLGA8 in [51]
	CTLMA6	AAEL011612-RA
	CTLGA9	AAEL011616-RA	listed as C-type Lectins in [33]
	CTLMA13	AAEL011621-RA
	CTL15	AAEL012353-RA
	CTLGA2	AAEL013566-RA
	CTL9	AAEL013748-RA
	CTLGA2	AAEL013853-RA	listed as C-type Lectins in [33]
	CTLSE2	AAEL014356-RA
	CTLMA14	AAEL014382-RA
	CTLGA9	AAEL014385-RA
	novel gene	AAEL014390-RA
	CTLGA7	AAEL017265-RA	listed as C-type Lectins in [33]
	CTLGA4	AAEL017484-RA	listed as C-type Lectins in [33]
Fibrinogen related protein (FREP)	FREP15	AAEL000508-RA
	FREP1	AAEL010131-RA	listed as FREP in [51]
	FREP20	AAEL000726-RA
	FREP2	AAEL001713-RA
	FREP22	AAEL000749-RA	listed as FREP in [51]
	FREP36	AAEL011400-RA	listed as FREP in [51]
	FREP31	AAEL002713-RA
	FREP28	AAEL003156-RA
	FREP3	AAEL003294-RA
	FREP27	AAEL003607-RA
	FREP19	AAEL003753-RA
	FREP8	AAEL004150-RA
	FREP9	AAEL004156-RA
	FREP26	AAEL005194-RA
	FREP21	AAEL006691-RA
	FREP34	AAEL006699-RA
	FREP33	AAEL006702-RA
	FREP18	AAEL006704-RA
	FREP14	AAEL007942-RA
	FREP17	AAEL008030-RA
	FREB23	AAEL008104-RA
	FREP10	AAEL008646-RA
	FREP5	AAEL009384-RA
	FREP11	AAEL009723-RA
	FREP32	AAEL010103-RA
	FREP35	AAEL010117-RA
	FREP37	AAEL011007-RA
	FREP13	AAEL011009-RA
	FREP16	AAEL011633-RA
	FREP12	AAEL011634-RA
	FREP24	AAEL013417-RA
	FREP29	AAEL013506-RA
	FREP25	AAEL014432-RA
	FREP38	AAEL015428-RA
Galectins	GALE1	AAEL003541-RA
	GALE11	AAEL003840-RA
	GALE5	AAEL003844-RA
	GALE3	AAEL004196-RA
	GALE8B	AAEL005293-RA
	GALE6A	AAEL005294-RA
	GALE12	AAEL009842-RA
	GALE13	AAEL009845-RA
	GALE14	AAEL009850-RA
	GALE8B	AAEL012001-RA
	GALE6B	AAEL012003-RA
	GALE2	AAEL012135-RA
1,3-BETA-d Glucan Binding Proteins	GNBPA2	AAEL000652-RA
	GNBPB1	AAEL003889-RA
	GNBPB5	AAEL003894-RA
	GNBPB6	AAEL007064-RA
	GNBPA1	AAEL007626-RA
	GNBPB3	AAEL009176-RA
	GNBPB4	AAEL009178-RA
IMD Pathway members	Imd	AAEL010083-RA
	CASPAR1	AAEL014734-RA
	CASPAR2	AAEL003579-RA
	FADD	AAEL001932-RA
	IKK2	AAEL012510-RA
	TAK1	AAEL007035-RA
	IKK1A	AAEL003245-RA
	IKK1B	AAEL010548-RA
JAKSTAT Signal transduction	DOME	AAEL012471-RA
	HOP	AAEL012553-RA
	STAT	AAEL009692-RA
inhibitors of apoptosis (IAP)	novel gene	AAEL007713-RA
	IAP2	AAEL006633-RA
	IAP1	AAEL009074-RA
	novel gene	AAEL010486-RA	viral IAP-associated factor [33]
	novel gene	AAEL011096-RA	putative viral IAP-associated factor [33]
	IAP6	AAEL012446-RA
	IAP9	AAEL012512-RA
	IAP5	AAEL014251-RA
	novel gene	AAEL014813-RA	putative viral IAP-associated factor [33]
lysozyme	LYSC10	AAEL003712-RA
	LYSC11	AAEL003723-RA
	LYSC6	AAEL005988-RA
	LYSC9	AAEL009670-RA
	LYSC7A	AAEL010100-RA
	LYSC7B	AAEL015404-RA
	LYSC4	AAEL017132-RA	listed as LYSC4 in [33]
MD2-like proteins (ML)	novel gene, niemann-pick C1	AAEL003325-RA
	ML1	AAEL004120-RA
	ML10	AAEL015135-RA	listed as ML in [51]
	ML13	AAEL006854-RA
	novel gene, niemann-pick C1	AAEL009531-RA
		AAEL013837-RA	frameshifted copy of AaML20 (AAEL015137) [51]
		AAEL006495-RA	listed as ML in [51]
	ML14A	AAEL009553-RA
	ML15A	AAEL009555-RA
	ML15B	AAEL009556-RA
	ML16	AAEL015140-RA	listed as ML in [51]
	ML17	AAEL009557-RA
	ML21	AAEL009760-RA
	ML9B	AAEL009953-RA
	ML22B	AAEL009954-RA
	ML2	AAEL012064-RA
	ML20B	AAEL007592-RA	listed as ML in [51]
	ML26A	AAEL007591-RA	listed as ML in [51]
	ML26B	AAEL013835-RA	listed as ML in [51]
	ML30	AAEL001654-RA	listed as ML in [51]
	ML31	AAEL001661-RA	listed as ML in [51]
	ML32	AAEL001634-RA	listed as ML in [51]
	ML33	AAEL001650-RA	listed as ML in [51]
	ML6	AAEL015136-RA
	ML20	AAEL015137-RA
	ML9A	AAEL015138-RA
	ML22A	AAEL015139-RA
	ML14B	AAEL015516-RA
peptidoglycan recognition protein	PGRPS5	AAEL007093-RA
	PGPPLD putative	AAEL014989-RA	listed as putative peptidoglycan recognition protein in [33]
	PGRPS1	AAEL009474-RA
	PGRPLB	AAEL010171-RA
	PGRPLD	AAEL011608-RA
	PGRPLA	AAEL012380-RA
	PGRPLE	AAEL013112-RA
	PGRPLC	AAEL014640-RA
	PGRPS4	AAEL017056-RA	listed as short putative peptidoglycan recognition protein in [33]
	PGRPS4	AAEL007037-RA	equal as AAEL107056-RA [51]
Peroxidase	HPX4	AAEL000376-RA
	PERC-AEDE	AAEL004386-RA
	GPXH3	AAEL000495-RA
	TPX4	AAEL002309-RA
	HPX5	AAEL002354-RA
	DBLOX	AAEL003933-RA
	TPX2	AAEL004112-RA
	HPX8A	AAEL004388-RA
	HPX8B	AAEL004390-RA
	HPX7	AAEL004401-RA
	HPX1	AAEL006014-RA
	DUOX	AAEL007563-RA
	GPXH2	AAEL008397-RA
	TPX5	AAEL009051-RA
	GPXH1	AAEL012069-RA
	HPX6	AAEL012481-RA
	HPX2	AAEL013171-RA
	TPX1	AAEL013528-RA
	TPX3	AAEL014548-RA
	HPX3	AAEL005416-RA
	novel gene	AAEL011941-RA	listed as peroxidase in [33]
		AAEL003612-RA	listed as peroxidase in [51]
		AAEL000507-RA	listed as peroxidase in [51]
prophenoloxidase	novel gene	AAEL006874-RA	listed as prophenoloxidase in [33]
	novel gene	AAEL006877-RA	listed as prophenoloxidase in [33]
	novel gene	AAEL010919-RA	listed as prophenoloxidase in [33]
	PPO3	AAEL011763-RA
	PPO10	AAEL011764-RA
	PPO5	AAEL013492-RA
	PPO7	AAEL013493-RA
	PPO8	AAEL013496-RA
	PPO1	AAEL013498-RA
	PPO2	AAEL013499-RA
	PPO4	AAEL013501-RA
	PPO6	AAEL014544-RA
	PPO9	AAEL014837-RA
	novel gene	AAEL015113-RA	listed as prophenoloxidase in [33]
	novel gene	AAEL015116-RA	listed as prophenoloxidase in [33]
Small Regulatory RNA pathway members	DCR2	AAEL006794-RA	listed as dicer-1 in [33]
	Aa-ago2	AAEL011663-RA
	AGO1A	AAEL015246-RA
	AGO1B	AAEL012410-RA
	AGO3	AAEL007823-RA
	ARM1	AAEL010693-RA
	ARM2	AAEL010696-RA
	DCR1	AAEL001612-RA
	DROSHA	AAEL008592-RA
	FMR1	AAEL009326-RA
	LOQS	AAEL008687-RA
	PASHA	AAEL002478-RA
	PIWI1	AAEL008076-RA
	PIWI2	AAEL008098-RA
	PIWI3	AAEL013692-RA
	PIWI4	AAEL007698-RA
	PIWI5	AAEL013233-RA
	PIWI6	AAEL013277-RA
	PIWI7	AAEL006287-RA
	R2D2	AAEL011753-RA
	RM62A	AAEL001317-RA
	RM62B	AAEL001769-RA
	RM62C	AAEL002083-RA
	RM62D	AAEL002351-RA
	RM62E	AAEL004978-RA
	RM62F	AAEL008738-RA
	RM62G	AAEL010402-RA
	RM62H	AAEL010787	transcript with 4 different splice variants [33]
	RM62I	AAEL013985-RA
	SPNE	AAEL013235-RA
	TSN	AAEL000293-RA
	VIG	AAEL008073-RA
Relish-like proteins	REL1A	AAEL007696-RA
	REL1B	AAEL006930-RA
	REL2	AAEL007624-RA
Scavanger Receptors	SCRC1	AAEL006355-RA
	SCRASP3	AAEL014367-RA	listed as scavanger receptor in [51]
	SCRB2	AAEL005987-RA	listed as scavanger receptor in [51]
	SCRC2	AAEL006361-RA
	SCRB8	AAEL000227-RA
	SCRB7	AAEL000234-RA
	SCRB9	AAEL000256-RA
	SCRAC1	AAEL001914-RA
	SCRB6	AAEL002741-RA
	SCRB1	AAEL005374-RA
	SCRB3	AAEL005979-RA
	SCRB16	AAEL005981-RA	listed as scavanger receptor in [33]
	SCRB10	AAEL007748-RA
	SCRB17	AAEL008370-RA
	SCRASP1	AAEL009192-RA
	SCRBQ1	AAEL009420-RA
	SCRBQ2	AAEL009423-RA
	SCRBQ3	AAEL009432-RA
	SCRBSP2	AAEL010655-RA
	SCRB5	AAEL011222-RA
	SCRAL1	AAEL015308-RA
Serine protease inhibitors	SRPN7	AAEL002699-RA
	SRPN4b	AAEL013933-RA	listed as serine protease inhibitors in [51]
	SRPN4c	AAEL013937-RA	listed as serine protease inhibitors in [51]
	SRPN4d	AAEL013934-RA	listed as serine protease inhibitors in [51]
	SRPN23	AAEL002704-RA
	SRPN22	AAEL002715-RA
	SRPN20	AAEL002720-RA
	SRPN21	AAEL002730-RA
	SRPN14	AAEL002731-RA
	SRPN26	AAEL003182-RA
	SRPN12	AAEL003653-RA
	SRPN11	AAEL003686-RA
	SRPN17	AAEL003697-RA
	SRPN3	AAEL005665-RA
	SRPN1	AAEL005670-RA	listed as serine protease inhibitors in [33]
	SRPN2	AAEL005673-RA	listed as serine protease inhibitors in [33]
	SRPN19	AAEL006137-RA
	novel gene	AAEL006397-RA	listed as serine protease inhibitors in [33]
	SRPN25	AAEL007420-RA
	SRPN10a	AAEL007765-RA
	SRPN10b	AAEL007765-RB	this alternative slice variant is listed as a serine protease inhibitors [51]
	SRPN10c	AAEL007765-RC	this alternative slice variant is listed as a serine protease inhibitors [51]
	SRPN10d	AAEL007765-RD	this alternative slice variant is listed as a serine protease inhibitors [51]
	SRPN9	AAEL008364-RA
	SRPN6	AAEL010769-RA
	SRPN8	AAEL011777-RA
	novel gene	AAEL012378-RA	listed as serine protease inhibitors in [33]
	SRPN4a	AAEL013936-RA
	SPRN2	AAEL014078-RA
	SRPN1	AAEL014079-RA
	SRPN16	AAEL014138-RA
	SRPN5	AAEL014141-RA
	novel gene	AAEL014980-RA	listed as serine protease inhibitors in [33]
	SRPN24	AAEL017249-RA	listed as serine protease inhibitors in [33]
spaetzle like (SPZ like)	SPZ1A	AAEL000499-RA
	SPZ1B	AAEL013434-RA	listed as spz-like in [51]
	SPZ2	AAEL001435-RA
	SPZ5	AAEL001929-RA
	SPZ4	AAEL007897-RA
	SPZ3A	AAEL008596-RA
	SPZ6	AAEL012164-RA
	SPZ1C	AAEL013433-RA
	SPZ3B	AAEL014950-RA
Superoxido-dismutase	CUSOD4	AAEL000259-RA
	CUSOD3	AAEL000274-RA	listed as copper-zinc superoxide dismutase [33]
	MNSOD1	AAEL004823-RA
	MNSOD2	AAEL005108-RA
	CUSOD2	AAEL006271-RA
	CUSOD3	AAEL011498-RA
	CUSOD1	AAEL014091-RA
	SOD-Cu-Zn	AAEL009436-RA
Thio-Ester containing proteins (TEP)	TEP13	AAEL012267-RA
		AAEL008607-RA	listed as TEP [51]
	TEP15	AAEL014755-RA
	TEP20	AAEL001794-RA
	TEP21	AAEL001802-RA	listed as TEP [51]
	TEP22	AAEL000087-RA
	TEP23	AAEL001163-RA	listed as TEP [51]
Toll Receptors/Pathway	TOLL5B	AAEL000057-RA
	TOLL8	AAEL000633-RA
	TOLL6	AAEL000671-RA
	CACT	AAEL000709-RA
	novel gene	AAEL001771-RA	listed as toll [33]
	MYD88	AAEL007768-RA
	TOLL7	AAEL002583-RA
	TOLL9A	AAEL013441-RA
	TOLL1B	AAEL003507-RA
	TOLL10	AAEL004000-RA
	Ecsit	AAEL005075-RA	listed in [33]
	novel gene	AAEL006212-RA	listed in [33]
	PELLE	AAEL006571-RA
	TOLL1A	AAEL007613-RA
	TOLL5A	AAEL007619-RA
	TUBE	AAEL007642-RA
	TOLL11	AAEL009551-RA
	TRAF6	AAEL011363-RA
	TOLL9B	AAEL011734-RA
	novel gene	AAEL015018-RA	listed in [33]
	TOLL4	AAEL017523-RA	listed in [33]
others	novel gene	AAEL000393-RA	suppressors of cytokine signalling [33]
	novel gene	AAEL000859-RA	best matcht to GO database eater in Drosophila melanogaster [27]
	novel gene	AAEL003255-RA	match to mucin 5A fragment [27]
	novel gene	AAEL013046-RA	glucose-methanol-choline (gmc) oxidoreductase, putative venom allergen [27]
	novel gene	AAEL006297-RA	venom allergen [33]
	novel gene	AAEL004407-RA	allergen, putative [33]

## Sheet: increased APs
Category	gene	transcript ID	log2 fold changes (normalised)	actual fold changes
Autophagy Genes	APG4B	AAEL007228-RA	0.809586	1.75271
	APG16L	AAEL007574-RA	0.801562	1.74299
	APG4A	AAEL010516-RA	0.663538	1.58396
	APG7B	AAEL012306-RA	0.638928	1.55717
	DEBCL	AAEL001515-RA	0.5678	1.48226
	APG5	AAEL002286-RA	0.544122	1.45813
	APG7A	AAEL010641-RA	0.514387	1.42839
	TOR	AAEL000693-RA	0.360101	1.28352
Caspases	CASPS16	AAEL005956-RA	0.988798	1.98453
	CASPS7	AAEL012143-RA	0.950908	1.93309
	novel gene	AAEL004995-RA	0.757168	1.69017
CLIP-domain serine protease	CLIPA15	AAEL002126-RA	1.44905	2.73027
	CLIPC15	AAEL010270-RA	1.18601	2.27523
	CLIPB33	AAEL000099-RA	0.831913	1.78004
	CLIPB5	AAEL005064-RA	0.324782	1.25248
	CLIPC2	AAEL007593-RA	0.263083	1.20004
Fibrinogen related protein (FREP)	FREP3	AAEL003294-RA	1.96362	3.90039
	FREP24	AAEL013417-RA	1.2131	2.31835
Galectins	GALE3	AAEL004196-RA	0.573503	1.48813
IMD Pathway members	CASPAR1	AAEL014734-RA	2.23986	4.72351
	TAK1	AAEL007035-RA	0.940609	1.91934
	IKK2	AAEL012510-RA	0.281963	1.21585
inhibitors of apoptosis (IAP)	IAP5	AAEL014251-RA	1.63347	3.10258
	novel gene	AAEL007713-RA	1.24761	2.37448
	IAP2	AAEL006633-RA	0.953534	1.93661
	IAP6	AAEL012446-RA	0.700585	1.62516
JAKSTAT Signal transduction	DOME	AAEL012471-RA	0.917484	1.88882
	HOP	AAEL012553-RA	0.437251	1.35402
lysozyme	LYSC11	AAEL003723-RA	0.779536	1.71658
MD2-like proteins (ML)	ML6	AAEL015136-RA	4.87402	29.3242
	novel gene, niemann-pick C1	AAEL009531-RA	1.22557	2.33848
	ML1	AAEL004120-RA	0.622995	1.54007
	novel gene, niemann-pick C1	AAEL003325-RA	0.319522	1.24792
others	novel gene	AAEL000859-RA	4.5798	23.9143
	novel gene	AAEL003255-RA	3.73445	13.3101
	novel gene	AAEL000393-RA	0.481018	1.39573
peptidoglycan recognition protein	PGRPLC	AAEL014640-RA	0.71193	1.63799
Peroxidase	HPX8A	AAEL004388-RA	1.98662	3.96308
	HPX7	AAEL004401-RA	1.81922	3.5289
	TPX2	AAEL004112-RA	1.5559	2.94016
	HPX8B	AAEL004390-RA	1.54006	2.90806
	PERC-AEDE	AAEL004386-RA	1.24631	2.37233
	DUOX	AAEL007563-RA	0.960479	1.94596
	TPX5	AAEL009051-RA	0.934235	1.91088
prophenoloxidase	PPO5	AAEL013492-RA	1.26565	2.40435
Relish-like proteins	REL1A	AAEL007696-RA	0.778879	1.7158
Scavanger Receptors	SCRB17	AAEL008370-RA	1.09486	2.13593
	SCRBQ2	AAEL009423-RA	0.732125	1.66108
Serine protease inhibitors	SRPN10c	AAEL007765-RC	2.13354	4.38794
	SRPN14	AAEL002731-RA	1.11248	2.16217
	SRPN10b	AAEL007765-RB	0.955757	1.9396
	novel gene	AAEL012378-RA	0.786741	1.72517
	SRPN9	AAEL008364-RA	0.615617	1.53221
Small Regulatory RNA pathway members	PIWI4	AAEL007698-RA	1.35079	2.55051
	DCR2	AAEL006794-RA	1.2642	2.40194
	DCR1	AAEL001612-RA	1.26184	2.39802
	TSN	AAEL000293-RA	1.03629	2.05094
	DROSHA	AAEL008592-RA	0.846631	1.7983
	FMR1	AAEL009326-RA	0.814172	1.75829
	SPNE	AAEL013235-RA	0.808114	1.75092
	LOQS	AAEL008687-RA	0.804669	1.74675
	RM62I	AAEL013985-RA	0.698775	1.62313
	RM62D	AAEL002351-RA	0.606426	1.52248
	AGO3	AAEL007823-RA	0.595637	1.51114
	PASHA	AAEL002478-RA	0.555689	1.46987
	RM62A	AAEL001317-RA	0.486846	1.40138
	RM62E	AAEL004978-RA	0.482801	1.39745
	Aa-ago2	AAEL011663-RA	0.454953	1.37074
	RM62G	AAEL010402-RA	0.403186	1.32242
	VIG	AAEL008073-RA	0.215576	1.16117
spaetzle like (SPZ like)	SPZ1A	AAEL000499-RA	1.57859	2.98679
Superoxido-dismutase	CUSOD3	AAEL011498-RA	0.624636	1.54182
Thio-Ester containing proteins (TEP)	TEP22	AAEL000087-RA	0.925331	1.89912
Thio-Ester containing proteins (TEP)	TEP23	AAEL001163-RA	0.548582	1.46265
Thio-Ester containing proteins (TEP)	TEP13	AAEL012267-RA	0.29463	1.22657
Toll Receptors/Pathway	TOLL5B	AAEL000057-RA	1.60748	3.04718
	TOLL1A	AAEL007613-RA	1.18213	2.26912
	TUBE	AAEL007642-RA	0.805667	1.74795
	CACT	AAEL000709-RA	0.606229	1.52228

## Sheet: descreased APs
Category	gene	transcript ID	log2 fold changes (normalised)	actual fold changes
1,3-BETA-d Glucan Binding Proteins	GNBPB6	AAEL007064-RA	-0.485487	1.40006
	GNBPB1	AAEL003889-RA	-0.91085	1.88015
	GNBPA1	AAEL007626-RA	-1.58527	3.00065
Anti-microbial peptides	DEFE	AAEL003849-RA	-0.345282	1.2704
	GAM1	AAEL004522-RA	-0.374315	1.29622
	CECB	AAEL004223-RA	-0.629362	1.54688
	CECE	AAEL000611-RA	-2.31649	4.98118
	AaATT	AAEL003389-RA	-2.45142	5.46954
Autophagy Genes	APG8	AAEL007162-RA	-0.73402	1.66327
	BUFFY	AAEL001521-RA	-1.52823	2.88433
Catalase	CAT1A	AAEL013407-RA	-0.34147	1.26705
CLIP-domain serine protease	CLIPC3	AAEL007597-RA	-0.407658	1.32653
	CLIPB29	AAEL006674-RA	-0.644435	1.56313
	CLIPC6	AAEL004540-RA	-0.729019	1.65751
	CLIPB6-B36	AAEL000038-RA	-0.732989	1.66208
	novel gene	AAEL003279-RA	-0.842112	1.79267
	CLIPB1	AAEL000074-RA	-0.980653	1.97336
	novel gene	AAEL001098-RA	-0.997907	1.9971
	novel gene	AAEL009726-RA	-1.07291	2.10367
	CLIPB45	AAEL001077-RA	-1.16843	2.24766
	CLIPB34	AAEL000028-RA	-1.19881	2.2955
	CLIPB41	AAEL003631-RA	-1.28149	2.4309
	CLIPB15	AAEL014349-RA	-1.44077	2.71466
	CLIPA17	AAEL007006-RA	-1.53519	2.89826
	CLIPB43	AAEL014354-RA	-1.53595	2.8998
	CLIPB8	AAEL003625-RA	-1.53888	2.90569
	CLIPB46	AAEL005093-RA	-1.65787	3.1555
	CLIPB40	AAEL003614-RA	-1.71445	3.28172
	CLIPB35	AAEL000037-RA	-2.37232	5.17772
CLIP-domain serine protease	CLIPD11	AAEL011375-RA	-4.62134	24.6129
C-Type Lectins	CTL25	AAEL000556-RA	-0.350272	1.2748
	CTL6	AAEL003119-RA	-0.992988	1.9903
	CTL16	AAEL000533-RA	-1.39193	2.6243
	CTLMA15	AAEL000563-RA	-1.39895	2.6371
	CTLGA3	AAEL011070-RA	-1.93456	3.8226
	CTLGA1	AAEL011078-RA	-2.281	4.86016
	CTL18	AAEL005482-RA	-3.1826	9.07943
	CTLMA13	AAEL011621-RA	-3.20631	9.22984
	CTLMA12	AAEL011455-RA	-3.51031	11.3949
Fibrinogen related protein (FREP)	FREP14	AAEL007942-RA	-0.489986	1.40443
	FREP18	AAEL006704-RA	-0.91326	1.8833
	FREP22	AAEL000749-RA	-0.961439	1.94725
	FREP20	AAEL000726-RA	-1.00601	2.00835
	FREP36	AAEL011400-RA	-1.03638	2.05108
	FREP10	AAEL008646-RA	-1.28369	2.43461
	FREP34	AAEL006699-RA	-2.03235	4.09069
	FREP21	AAEL006691-RA	-2.35285	5.10834
Galectins	GALE12	AAEL009842-RA	-1.06214	2.08803
inhibitors of apoptosis (IAP)	IAP1	AAEL009074-RA	-0.92027	1.89247
	IAP9	AAEL012512-RA	-2.35831	5.12769
lysozyme	LYSC9	AAEL009670-RA	-0.665622	1.58625
MD2-like proteins (ML)	ML21	AAEL009760-RA	-2.51962	5.7343
others	novel gene	AAEL004407-RA	-3.57243	11.8962
	novel gene	AAEL006297-RA	-3.84374	14.3575
peptidoglycan recognition protein	PGRPS1	AAEL009474-RA	-0.981933	1.97511
	PGRPLA	AAEL012380-RA	-1.51701	2.86197
	PGRPLB	AAEL010171-RA	-1.82416	3.54101
	PGRPLE	AAEL013112-RA	-2.21472	4.64191
Peroxidase	HPX3	AAEL005416-RA	-0.193922	1.14387
	DBLOX	AAEL003933-RA	-0.639234	1.5575
	TPX4	AAEL002309-RA	-0.930192	1.90553
	HPX2	AAEL013171-RA	-1.02252	2.03146
	HPX5	AAEL002354-RA	-3.28431	9.74261
prophenoloxidase	PPO3	AAEL011763-RA	-1.35831	2.56384
Relish-like proteins	REL2	AAEL007624-RA	-0.727334	1.65558
Scavanger Receptors	SCRAC1	AAEL001914-RA	-0.295673	1.22746
	SCRB8	AAEL000227-RA	-0.617081	1.53377
	SCRC1	AAEL006355-RA	-1.12254	2.1773
	SCRB5	AAEL011222-RA	-1.15713	2.23014
	SCRBSP2	AAEL010655-RA	-1.29354	2.45129
	SCRB7	AAEL000234-RA	-1.84221	3.58558
	SCRC2	AAEL006361-RA	-2.10051	4.28861
	SCRBQ1	AAEL009420-RA	-2.37342	5.18167
Serine protease inhibitors	SRPN11	AAEL003686-RA	-0.410102	1.32878
	SRPN4c	AAEL013937-RA	-0.462868	1.37828
	SRPN4b	AAEL013933-RA	-0.745332	1.67636
	SRPN4a	AAEL013936-RA	-0.856625	1.8108
	SRPN20	AAEL002720-RA	-1.35598	2.55972
	SRPN17	AAEL003697-RA	-2.03837	4.1078
Small Regulatory RNA pathway members	RM62F	AAEL008738-RA	-0.119018	1.086
	RM62C	AAEL002083-RA	-0.427239	1.34466
spaetzle like (SPZ like)	SPZ1B	AAEL013434-RA	NA	NA
Thio-Ester containing proteins (TEP)		AAEL008607-RA	-1.39592	2.63157
Toll Receptors/Pathway	TOLL7	AAEL002583-RA	-0.756998	1.68997
	TOLL9A	AAEL013441-RA	-0.919567	1.89155
	TOLL5A	AAEL007619-RA	-1.00198	2.00275
	TOLL9B	AAEL011734-RA	-1.23668	2.35656
	TOLL11	AAEL009551-RA	-2.39002	5.24164
